# Supplementary material for: Inert and seed-competent tau monomers suggest structural origins of aggregation
Source: eLife. 2018 Jul 10;7:e36584. doi: 10.7554/eLife.36584 (PMC6039173; doi:10.7554/eLife.36584)
Supplement: Figure 1—source data 1. [file elife-36584-fig1-data1.xlsx]

## Sheet: Panel A
Mi
	Fraction	Absorbance(595nm)
	A1	0.0021
	A2	0.0024
	A3	0.0026
	A4	0.0016
	A5	0.0018
	A6	0.0011
	A7	0.0018
	A8	0.0022
	B8	0.0016
	B7	0.0025
	B6	0.0493
	B5	0.1904
	B4	0.1538
	B3	0.0924
	B2	0.0178
	B1	0.0014

## Sheet: Panel B
Ms
	Fractions	Absorbance(595nm)
	A1	0.0023
	A2	0.0028
	A3	0.0013
	A4	0.1687
	A5	0.1779
	A6	0.1227
	A7	0.156
	A8	0.1327
	B8	0.1283
	B7	0.1065
	B6	0.1131
	B5	0.1263
	B4	0.0871
	B3	0.0356
	B2	0.0142
	B1	0.000999999

## Sheet: Panel C
Seeding
			WT			2A
		Ms	0.800936	0.962265	1.2368	1.17165	0.633081	1.52122
		Mu	201.547	198.247	186.357	204.078	197.224	208.845
		2	185.315	187.41	189.139	200.994	195.47	207.993
		3	191.873	213.693	221.31	200.641	207.748	209.697
		~10	210.094	211.168	202.625	198.616	196.074	198.129
		>10	202.537	200.164	191.57	205.974	201.61	187.656

## Sheet: Panel E
	n=1		n=2		n=3
	Total	Filtered	Total	Filtered	Total	Filtered
IFD	1060	875.8	1116.25	213.12	1121.44	26.0062
	1099.8	878.94	1186.9	247.059	1157.5	25.536
	1034.16	804.75	1215.65	242.592	1047.2	18.1558

## Sheet: Panel F
In vitro seeding		Time	MDM			FDM			Trimer			Fibril
		0	38.3553	38.1543	37.4313	42.294	39.8393	38.4577	44.9523	42.0947	44.8697	56.223	51.018	51.643
		0.08	36.07	35.3137	33.6083	36.8177	37.367	35.2337	40.481	38.9913	39.1143	50.635	49.574	48.62
		0.17	35.2357	34.6827	33.2077	35.6723	36.1777	33.0487	39.2553	35.403	38.6493	48.037	46.765	45.509
		0.25	32.216	32.1233	32.5717	35.6943	34.5993	32.4033	36.4883	34.3247	37.324	46.433	44.439	42.303
		0.33	31.7047	32.1743	31.435	34.1357	34.7277	31.4597	35.0433	34.6643	36.0387	43.973	43.295	42.092
		0.42	31.9543	33.2517	31.9693	33.662	33.1507	30.9167	35.095	33.913	34.178	44.324	41.491	39.211
		0.5	30.801	32.1153	30.9213	32.9953	32.7	31.046	35.3913	33.813	34.3977	44.601	41.619	40.826
		0.58	31.4817	31.7277	31.731	30.7773	31.879	30.8587	35.292	33.6113	34.0027	41.171	42.155	40.472
		0.67	30.812	31.952	31.299	31.5033	32.8387	30.4763	34.318	33.518	34.0087	43.176	41.957	40.703
		0.75	29.907	32.3777	31.2403	32.1117	33.249	29.8917	33.6043	32.5277	33.6457	41.349	41.775	39.583
		0.83	30.5267	31.3567	30.755	32.123	33.0483	29.395	35.267	32.352	33.0173	41.402	40.429	39.045
		0.92	32.349	31.6393	31.1567	30.7133	32.6933	30.1843	34.312	33.452	33.4817	40.423	41.286	39.512
		1	29.48	31.4917	30.2533	31.795	32.7177	29.422	34.6683	31.6457	33.6883	40.434	41.535	38.989
		1.08	29.7527	32.0183	31.218	31.3673	32.4427	30.1867	32.8047	32.7713	33.023	41.566	40.91	38.221
		1.17	29.116	31.46	30.9577	31.6193	32.4087	30.174	34.3983	33.074	33.1763	42.272	41.15	39.676
		1.25	29.8857	31.56	30.194	31.2277	31.413	29.7003	34.6467	31.9777	33.6693	42.214	40.006	38.005
		1.33	30.5947	31.8217	31.3293	30.542	31.5633	29.5243	32.853	31.3867	32.6577	39.367	39.941	40.375
		1.42	29.2663	30.7357	30.9367	31.355	32.393	29.891	33.7663	33.1483	33.0707	42.929	41.992	39.197
		1.5	30.045	31.5123	30.5027	31.035	32.8613	30.308	34.4393	32.2503	32.9573	42.935	41.864	39.689
		1.58	30.962	32.4397	31.1787	33.5567	33.4883	29.7637	33.765	31.8557	33.7037	42.645	41.348	38.927
		1.67	29.547	31.2103	30.748	31.456	32.5963	30.0603	33.9197	32.6667	32.9923	39.395	41.869	40.307
		1.75	29.6363	31.957	31.6807	31.6573	31.855	29.498	33.4883	31.2993	32.057	40.874	40.363	41.308
		1.83	30.7113	32.4103	30.3687	30.639	32.5093	30.002	33.2377	32.3153	33.7593	41.853	41.854	40.13
		1.92	30.109	31.689	30.6697	31.5813	31.788	29.708	34.4527	31.8457	33.849	41.141	42.341	41.549
		2	30.6923	31.598	30.4907	31.4103	32.231	30.374	34.802	31.8987	33.2597	43.023	41.876	41.718
		2.08	30.4587	32.1523	31.07	31.726	32.6013	29.5857	34.323	31.4817	33.0397	41.362	41.627	39.99
		2.17	29.747	31.2287	30.8587	30.9367	32.7523	29.2483	34.5803	32.4837	33.77	42.091	41.422	39.715
		2.25	30.422	31.761	30.4573	31.109	31.8817	30.06	34.0593	32.1143	33.815	40.426	41.029	40.11
		2.33	30.3227	31.9403	30.5107	31.2467	33.208	30.279	34.817	31.9657	33.1477	44.118	41.683	40.736
		2.42	31.202	31.7607	30.5203	31.159	32.15	29.6897	34.748	31.602	32.9023	43.717	41.751	40.804
		2.5	30.983	32.2923	31.174	30.9407	32.1607	30.3853	35.8803	31.9177	34.0917	42.576	42.313	41.732
		2.58	30.0877	31.3937	30.1517	31.3113	31.6957	29.6643	34.9793	31.4067	33.041	41.986	41.791	40.456
		2.67	30.622	31.865	30.213	31.6957	31.9313	30.5177	34.1603	32.0517	33.4297	42.39	41.854	40.25
		2.75	30.417	31.1877	31.198	31.434	32.0973	30.397	33.539	32.605	32.9943	46.128	42.573	40.623
		2.83	30.6807	31.92	30.1723	31.075	32.6497	29.151	33.924	32.2183	32.927	43.253	42.135	40.201
		2.92	29.6857	31.4013	30.3757	31.1533	32.4	30.0573	33.9217	32.433	32.8947	42.324	43.237	41.435
		3	29.9617	32.5173	30.9013	30.4587	31.9553	30.03	33.7553	31.7173	33.537	42.515	42.158	40.524
		3.08	29.982	31.183	30.003	31.657	32.295	30.639	33.304	32.1	33.033	43.15	42.757	41.504
		3.17	30.2313	32.1603	30.4537	30.8437	32.143	29.7453	35.4373	31.8863	33.274	42.638	43.563	40.844
		3.25	30.5753	31.8007	31.164	31.9973	31.8067	29.2793	33.9917	31.3873	33	42.522	43.22	41.068
		3.33	29.8827	32.227	30.8367	31.623	32.5957	30.0087	34.1753	32.5187	33.7947	43.647	42.114	42.15
		3.42	30.1563	31.9253	30.6767	30.778	32.682	29.2913	34.0623	32.0103	32.948	43.525	41.845	40.449
		3.5	30.4907	32.304	31.2947	31.419	31.4137	30.1937	34.8957	32.4057	32.0117	41.76	42.742	40.075
		3.58	30.3717	32.1477	30.5007	30.8647	32.2257	30.5297	33.0857	31.6227	33.594	44.248	42.874	42.485
		3.67	30.8477	31.5393	31.2673	32.184	33.032	30.1713	34.577	32.2397	32.815	43.62	43.253	41.857
		3.75	29.638	31.2503	30.3717	30.8557	32.2973	30.7073	33.5753	32.1097	33.0837	43.192	42.715	40.759
		3.83	30.9037	31.9647	30.6767	30.668	32.4557	29.628	34.448	31.6683	33.626	43.773	41.564	40.549
		3.92	30.6403	32.035	30.8253	30.5453	31.785	30.162	34.5803	32.1427	32.9503	42.887	43.161	43.063
		4	30.1843	32.0367	30.9233	30.8117	32.188	29.9307	34.763	32.2297	33.244	43.82	44.52	42.208
		4.08	30.0363	32.439	30.9103	31.365	33.301	29.518	33.2803	32.2903	33.0827	43.099	44.619	42.463
		4.17	31.2407	32.373	30.704	30.3397	32.5503	30.0197	34.9693	32.0833	32.85	44.011	42.675	43.099
		4.25	30.543	31.617	30.92	30.937	31.4983	30.3247	34.1103	32.3107	33.116	43.691	43.431	41.448
		4.33	30.19	32.3027	30.4667	32.3113	32.4143	30.5853	34.7763	33.1297	33.487	43.808	43.559	42.515
		4.42	30.3903	31.9637	30.384	30.4917	32.2097	29.4927	34.31	31.4843	33.0433	45.086	44.734	43.473
		4.5	30.992	31.9907	30.971	32.197	32.412	29.709	34.835	32.5867	34.1283	42.577	43.38	41.861
		4.58	31.0687	31.8103	30.927	31.102	32.5957	30.0337	33.965	32.624	32.705	44.284	44.672	42.7
		4.67	29.6183	31.2413	30.54	32.2017	31.8083	29.824	34.1997	32.456	32.904	44.03	43.46	41.192
		4.75	30.9547	31.9217	31.1797	31.428	33.676	30.0783	34.6497	32.0087	33.458	43.419	44.743	43.306
		4.83	30.4107	32.4177	30.453	30.8983	31.8327	29.6487	33.8127	32.2953	32.7927	44.853	44.707	42.755
		4.92	30.6327	31.7877	30.8177	31.2697	32.2877	29.5713	34.073	32.5113	33.5407	43.454	44.19	42.381
		5	29.1513	32.7497	31.086	31.702	32.897	30.1327	35.2567	32.8027	33.7293	43.895	42.921	41.568
		5.08	30.5343	33.2273	30.6227	30.901	32.222	29.9213	34.2857	31.953	33.3593	43.468	44.594	43.45
		5.17	30.489	31.91	30.9857	31.736	32.7383	29.436	34.1387	33.159	33.2537	44.999	42.997	44.12
		5.25	30.4337	32.086	31.0653	31.6377	31.903	30.043	33.788	32.3717	33.0663	45.258	43.936	43.839
		5.33	30.806	32.434	30.5527	30.988	32.1067	30.2133	34.4347	33.2293	33.463	44.629	45.466	43.182
		5.42	30.401	32.066	29.67	30.823	32.8997	30.279	34.933	32.6333	33.6557	44.532	44.202	43.365
		5.5	30.4337	31.9283	30.4883	30.706	32.4203	29.283	34.557	32.1273	33.1903	46.375	43.752	42.2
		5.58	30.9193	32.2933	31.294	30.9093	32.4377	30.1793	34.2483	32.67	33.568	44.792	44.901	43.154
		5.67	30.003	31.3847	30.543	31.3017	32.2583	29.9073	34.067	31.97	32.825	48.465	43.705	43.015
		5.75	30.2283	32.556	31.5697	30.8023	32.4643	29.1017	34.5093	31.9097	33.5317	46.243	45.083	43.24
		5.83	30.7207	32.4167	30.879	30.3327	32.331	29.265	35.2153	32.782	33.3477	45.936	45.403	43.713
		5.92	30.3507	32.844	31.3417	31.3227	33.2983	30.646	34.516	31.856	33.891	47.655	45.475	43.991
		6	31.0663	31.5643	30.9887	31.3377	32.1993	30.62	34.4713	32.2693	33.3443	46.12	43.647	44.061
		6.08	30.1007	32.168	30.4883	31.5297	32.094	31.1967	34.0427	32.428	33.196	44.22	44.25	43.402
		6.17	30.2647	32.8837	30.8327	31.3097	32.522	29.432	34.4303	33.201	33.2407	46.06	44.666	43.798
		6.25	30.694	32.623	31.345	30.7327	32.8033	29.6277	34.2853	32.9273	33.7867	45.058	44.214	43.881
		6.33	30.052	32.1033	30.6227	32.0637	32.4417	29.6053	34.4653	32.8477	34.162	44.303	45.706	43.33
		6.42	30.1593	30.9923	30.378	33.237	32.72	30.2577	34.3363	31.566	33.1987	45.033	43.912	43.937
		6.5	30.0293	31.4723	31.0183	30.6163	32.328	30.4487	34.316	32.9303	34.2237	47.562	46.376	43.558
		6.58	30.7313	33.0223	30.5253	31.4597	32.5083	29.5937	34.132	32.6807	33.1623	44.527	44.809	44.442
		6.67	31.4023	32.7597	30.7043	31.2763	31.7477	29.7557	33.8023	33.952	33.4527	47.991	46.463	44.941
		6.75	30.0307	32.3107	31.1203	30.3983	31.7493	29.6503	33.6893	32.8897	33.194	45.054	43.481	43.438
		6.83	30.2547	32.256	30.9037	31.539	32.7707	30.2683	35.223	32.694	34.2327	45.155	47.766	44.171
		6.92	30.7197	32.9153	31.5927	29.721	32.6733	29.1523	34.239	33.0787	34.2487	45.109	46.383	43.261
		7	30.604	32.6897	30.4197	31.3597	32.3877	29.801	33.4053	32.5017	34.0577	46.373	46.922	45.143
		7.08	30.221	31.266	30.7257	30.8407	32.6823	29.9553	33.9277	32.0193	34.0507	45.39	46.741	43.878
		7.17	31.9123	32.5407	30.616	31.163	33.002	29.4347	33.6653	32.9033	33.558	46.305	45.685	44.467
		7.25	30	31.7477	30.3957	30.9133	32.755	30.331	35.341	31.6303	33.8217	46.65	46.84	43.894
		7.33	30.48	32.7903	30.9533	31.7213	32.299	29.4603	34.1003	33.0917	34.181	45.41	47.313	46.436
		7.42	29.978	31.861	30.8357	31.2743	32.5143	30.4373	34.4873	37.7583	33.1047	47.301	47.17	44.35
		7.5	30.2457	31.134	30.6933	30.8443	32.5417	30.0497	34.7037	32.5593	33.3423	46.735	45.711	43.707
		7.58	30.2353	31.4333	31.6593	32.155	32.1817	29.9843	34.659	32.4573	33.0753	46.115	45.435	44.028
		7.67	30.7977	31.8343	30.2767	31.0697	32.9463	30.6203	34.157	32.8507	33.947	49.925	48.938	45.407
		7.75	30.2633	31.961	31.001	30.905	32.0747	29.6983	34.77	32.39	33.5263	47.999	48.048	46.024
		7.83	31.078	32.752	31.1787	31.273	32.2527	29.8397	35.487	31.803	33.9917	46.398	47.603	46.195
		7.92	30.0437	32.032	30.519	31.1243	32.2883	29.9733	33.581	32.317	33.3677	46.034	51.199	45.871
		8	31.0217	32.1947	31.3953	30.8673	32.9447	29.9443	33.8027	32.931	34.394	48.389	47.981	46.808
		8.08	30.7627	31.8997	30.803	32.7917	32.775	29.5083	34.9073	32.644	33.426	46.625	47.397	47.158
		8.17	30.289	31.872	30.622	30.972	33.003	30.1327	34.5983	32.9783	33.8417	46.732	47.909	47.62
		8.25	30.5573	31.903	31.203	31.4573	32.233	30.1833	33.8243	33.1383	32.925	48.113	48.928	45.825
		8.33	30.504	32.177	30.973	31.2143	31.999	30.1087	34.6343	32.9317	33.845	48.596	48.939	46.784
		8.42	30.8783	31.8107	29.6503	30.9713	32.9207	29.5103	34.7527	32.3443	33.683	48.469	49.883	45.803
		8.5	31.1347	31.1457	31.3103	31.7983	31.855	29.4463	34.696	32.156	33.637	48.201	48.742	46.888
		8.58	30.6033	31.811	31.4353	31.7053	32.7853	29.751	35.561	32.733	33.7597	47.477	50.039	46.288
		8.67	30.4783	31.856	31.678	30.3443	32.8087	29.402	35.6457	32.3043	33.53	50.831	48.668	47.545
		8.75	29.5863	32.1613	30.9163	31.155	32.44	29.7197	33.373	32.736	34.0097	48.096	48.72	47.432
		8.83	30.567	32.6003	31.2697	31.3413	33.0977	30.5263	35.419	34.209	33.326	49.441	50.675	48.688
		8.92	30.7667	31.899	30.7517	32.1397	32.122	30.19	33.8163	33.5457	34.0617	48.275	49.125	48.304
		9	30.2013	31.816	30.6777	31.4507	33.0363	29.816	34.78	32.5927	33.9397	47.698	50.134	46.825
		9.08	31.196	31.7717	30.99	31.3943	33.2007	29.904	34.5037	32.791	33.7403	53.147	50.85	48.548
		9.17	31.1017	32.3337	31.6093	31.513	33.4233	29.3983	35.2097	32.135	33.6487	49.808	51.818	49.186
		9.25	30.793	31.9053	30.3643	32.4183	32.3983	29.812	35.2373	32.6027	33.2007	50.758	50.589	49.279
		9.33	30.8473	32.764	31.1393	31.5673	32.375	30.3717	35.252	33.5077	33.427	49.169	51.841	48.192
		9.42	31.078	31.8663	30.7637	31.673	33.576	30.686	34.2517	33.1347	33.8857	51.544	51.524	50.256
		9.5	30.832	32.3993	31.4503	30.9357	32.7693	29.6567	34.505	33.1103	34.3217	49.942	52.78	49.269
		9.58	31.0143	32.9593	30.4833	31.1987	33.2453	29.1997	34.8807	32.5173	34.6313	49.812	50.796	50.975
		9.67	31.15	32.196	31.9977	31.506	33.229	29.2363	34.7713	32.97	33.5563	49.927	51.754	49.601
		9.75	30.4113	32.196	31.7987	30.6317	33.1403	29.491	34.996	35.175	33.8703	50.802	51.137	49.657
		9.83	30.332	32.6653	30.6783	30.942	32.812	29.7203	33.8787	32.816	33.598	51.869	51.128	49.373
		9.92	31.3653	31.029	31.0157	31.33	32.344	29.7083	33.4713	33.6	33.602	51.671	54.546	51.814
		10	30.9	32.5213	30.4433	31.7273	32.413	30.66	34.8007	32.228	33.4667	52.642	54.644	48.295
		10.08	30.3787	31.6193	30.401	30.5457	32.607	30.534	34.4577	33.2297	34.0517	59.581	54.326	49.389
		10.17	31.156	31.8323	31.114	32.9283	33.374	29.7377	34.7213	32.777	33.832	52.535	53.952	52.454
		10.25	30.7173	31.775	30.11	31.742	32.1803	29.2817	34.185	33.711	33.866	53.261	56.261	51.5
		10.33	30.4317	31.7373	30.6343	31.294	32.4267	30.4673	34.4983	33.3487	35.09	52.827	57.227	51.096
		10.42	29.9147	31.7503	30.6253	31.3453	32.843	31.0017	34.219	36.3817	33.727	53.879	59.939	53.275
		10.5	31.7477	32.002	31.3013	30.881	32.8613	29.5707	34.196	32.6847	34.106	52.642	53.55	53.659
		10.58	30.7503	31.8363	31.2567	31.5063	32.3163	29.2847	34.4783	34.504	33.2353	52.447	58.836	54.042
		10.67	30.325	32.686	30.3573	31.011	32.964	29.593	34.2127	32.0847	33.7183	52.02	57.433	50.487
		10.75	30.6123	31.9637	30.4403	31.2553	32.5023	30.0447	33.9943	33.2713	33.9543	55.385	57.283	57.011
		10.83	30.9677	32.957	30.81	31.2113	33.88	29.3053	35.947	33.461	33.5937	62.775	57.619	57.265
		10.92	31.1363	31.9187	30.983	31.3767	32.7847	29.099	34.929	33.2663	34.1657	57.257	61.199	62.375
		11	31.503	32.1747	31.0093	30.8923	33.611	29.9357	33.841	33.371	34.0407	52.714	57.993	55.274
		11.08	30.909	32.3347	31.8017	31.7677	33.1207	29.816	35.3363	32.9783	33.9477	52.283	64.039	59.097
		11.17	30.337	32.1507	31.9537	31.673	32.494	29.139	34.6037	33.2417	34.4643	53.877	61.058	53.823
		11.25	30.9777	32.0317	31.1567	31.414	32.7683	30.122	34.5123	33.4017	34.1027	57.124	63.375	54.092
		11.33	30.7417	32.136	31.542	31.0387	32.966	30.4443	34.3787	33.521	34.648	55.636	59.382	58.474
		11.42	31.56	32.2743	30.8743	30.674	32.6363	29.501	35.067	32.4043	33.998	58.003	57.812	56.148
		11.5	31.6177	32.19	31.8127	31.5653	32.9333	29.9817	34.5017	33.2443	34.4627	59.744	67.486	54.142
		11.58	31.3507	32.819	31.4597	31.4753	31.832	29.7723	34.321	33.4157	33.9307	61.728	63.979	58.335
		11.67	31.1073	32.0377	31.04	31.2827	33.1217	29.7573	34.3903	33.6747	34.2333	60.716	73.159	58.386
		11.75	30.31	31.9327	30.8117	30.7687	32.6923	30.2817	35.125	32.785	33.9593	61.025	70.212	58.415
		11.83	30.848	31.283	31.529	31.052	33.961	30.1387	34.4207	33.2887	34.7863	75.388	68.414	64.332
		11.92	30.958	32.444	31.0653	31.038	33.627	29.8887	35.053	33.1087	34.3797	72.47	71.025	64.421
		12	31.1133	32.1257	31.6107	31.188	33.4683	29.829	35.012	33.479	34.358	71.685	59.931	60.911
		12.08	30.5933	31.3037	30.3527	31.3913	33.16	29.957	34.887	33.2257	34.6097	77.911	74.807	61
		12.17	31.1167	33.0537	31.297	31.5703	33.1893	30.0787	34.5593	33.2513	34.3293	74.231	90.425	70.218
		12.25	30.2393	31.9553	31.0437	31.2607	32.8403	30.242	34.5063	33.6073	35.718	80.265	65.908	64.142
		12.33	30.1147	31.9937	31.3447	31.5273	33.6923	29.782	34.6793	33.0027	33.6403	78.947	75.412	67.982
		12.42	30.5127	31.5137	30.772	31.7683	33.671	29.51	34.4883	33.1217	34.4927	80.598	66.982	67.853
		12.5	31.1553	32.398	30.735	31.1093	33.3593	29.3973	34.377	33.4057	34.2973	83.017	77.39	63.694
		12.58	30.941	32.9227	31.4793	31.2	32.8667	30.249	35.1747	32.854	34.067	80.376	71.753	63.895
		12.67	30.6423	33.173	31.5453	31.5887	33.0327	29.9743	36.2977	33.431	34.553	88.062	94.251	66.557
		12.75	30.745	32.3433	32.1887	31.1223	33.5707	30.4253	35.1037	33.0233	34.827	79.046	76.592	69.965
		12.83	31.2117	32.0197	31.3103	31.132	33.6423	30.6603	35.084	32.1463	34.779	85.827	83.16	72.664
		12.92	30.2937	33.129	30.3807	32.609	34.191	30.669	35.0897	34.3023	34.8067	86.943	82.152	73.512
		13	31.032	32.6307	31.1277	31.646	33.7127	29.956	34.819	33.422	34.3913	80.677	82.965	64.012
		13.08	31.212	33.256	30.6077	31.113	33.3033	29.737	36.5797	34.226	34.007	77.829	85.29	68.286
		13.17	31.1693	32.814	30.4353	31.8353	33.281	29.9443	34.9367	33.6053	34.7007	77.572	99.598	69.877
		13.25	31.2767	31.9763	31.2787	32.1693	33.649	29.86	34.7337	33.147	34.03	86.416	86.158	70.611
		13.33	31.0953	32.1377	31.0547	31.9257	33.038	29.6283	35.259	33.9413	34.6443	89.438	83.17	72.786
		13.42	30.919	32.208	31.0817	31.274	32.7273	30.0167	35.2757	33.1887	34.175	96.618	98.212	77.947
		13.5	30.0287	31.9407	31.0427	31.2683	33.0583	30.701	35.5757	33.5463	34.7013	89.528	98.318	76.827
		13.58	31.0563	33.266	31.4093	30.7737	33.17	29.8723	34.5943	33.494	34.0813	96.368	98.603	70.978
		13.67	30.9593	32.274	30.4093	30.6747	32.924	29.05	35.316	33.11	34.709	95.665	95.707	75.107
		13.75	30.5543	31.8073	31.4107	31.3497	33.777	29.8527	34.8763	33.5337	34.4817	105.1	98.667	71.246
		13.83	30.9997	32.399	31.527	30.7733	32.795	29.7647	36.4487	32.8067	33.9653	93.339	78.522	87.139
		13.92	31.4157	31.997	30.818	31.7333	32.988	29.7173	35.01	33.5677	34.679	97.309	87.243	91.459
		14	31.3527	32.6547	31.3833	32.82	34.1107	30.2067	35.1003	33.881	34.3543	79.999	103.434	89.996
		14.08	30.7297	32.5897	30.91	31.2897	34.0237	29.4057	35.475	34.0797	33.56	99.102	106.87	106.297
		14.17	30.54	32.728	31.0343	31.4163	33.38	29.5607	34.974	34.02	34.711	105.213	102.541	93.497
		14.25	30.5683	31.696	31.2533	31.003	34.9997	30.325	35.3703	33.6313	33.9603	118.737	95.462	80.443
		14.33	30.2867	32.346	31.8903	32.1367	33.991	29.792	35.7967	32.7273	34.5763	88.701	112.419	95.91
		14.42	30.73	31.7517	31.0707	31.9683	33.7313	29.2577	35.5247	33.5437	34.1543	134.911	120.419	91.346
		14.5	31.114	32.438	30.9357	31.4473	34.4917	29.733	35.3573	33.832	34.438	106.18	99.247	102.579
		14.58	31.351	32.8153	30.9557	31.8087	32.8087	29.775	35.9657	34.102	34.5373	103.055	98.575	92.379
		14.67	30.7773	32.6163	30.584	31.7863	34.1837	29.902	34.453	33.2027	34.9673	98.622	101.436	88.138
		14.75	30.6677	31.513	31.484	31.4547	33.895	30.98	34.7807	33.4653	34.8883	120.734	113.867	90.858
		14.83	31.2923	32.498	31.7353	31.5843	34.011	30.2843	37.187	33.9053	34.984	118.146	124.535	82.324
		14.92	30.8823	31.6603	32.003	31.441	33.3833	30.1463	36.0473	33.5673	34.3217	103.485	135.068	109.016
		15	31.0727	32.2573	31.412	33.5553	34.1247	30.3233	35.169	33.729	35.7857	126.95	106.947	90.549
		15.08	31.396	32.4887	31.5287	31.794	34.362	29.86	35.7477	33.441	35.4577	120.253	93.301	104.627
		15.17	30.382	31.542	31.1273	31.4583	34.9333	30.2743	35.5603	33.3217	34.8397	144.335	101.749	102.747
		15.25	31.5913	33.183	31.4537	32.612	33.3167	29.338	36.1503	33.673	35.0233	96.502	123.683	109.699
		15.33	30.515	32.651	31.3287	32.5173	34.4217	30.0437	34.9697	34.0287	34.615	110.878	105.191	142.987
		15.42	30.8417	31.9513	32.094	32.32	34.1137	30.403	35.6197	34.278	34.5683	136.045	124.464	106.403
		15.5	31.0167	31.8657	30.5993	30.6787	33.9327	29.382	35.649	34.0453	35.595	130.474	96.598	121.533
		15.58	30.8903	32.2313	31.094	31.9417	34.268	30.2367	35.8883	34.68	34.86	130.044	141.651	105.839
		15.67	30.0377	32.8893	30.6133	32.402	34.2567	29.814	35.442	34.3247	34.8727	149.01	115.873	116.123
		15.75	30.7353	31.9373	30.999	31.7907	33.5447	29.9273	36.1683	34.3193	34.6257	133.166	121.875	136.464
		15.83	30.507	33.915	31.39	32.088	34.834	29.7443	36.0013	34.1443	34.8267	129.587	147.421	105.411
		15.92	31.412	31.6877	31.9523	31.8233	34.7213	29.6837	35.1687	34.1823	35.6873	113.241	157.744	109.038
		16	30.9297	32.5453	31.105	32.1723	34.924	30.1107	36.7643	34.4453	35.1537	146.536	124.687	104.557
		16.08	30.943	32.574	30.7647	31.6103	33.992	30.7603	35.712	34.5407	34.3613	149.127	150.254	100.886
		16.17	30.9593	32.4907	31.3443	31.3817	34.5983	30.0353	36.1993	34.2407	34.64	149.277	115.355	107.484
		16.25	31.6377	32.1917	31.4257	32.0097	34.2123	30.35	35.7013	35.0577	35.077	159.455	111.505	144.787
		16.33	31.3867	31.8867	31.349	31.6727	34.32	29.6533	35.353	33.9157	34.4313	139.979	125.556	121.063
		16.42	30.43	32.083	31.3833	31.6437	33.9817	30.9983	36.1063	35.4453	35.1393	144.67	113.974	124.829
		16.5	30.6507	32.5357	30.8843	31.1693	33.4167	30.0197	36.411	34.2993	35.8503	146.18	136.901	144.516
		16.58	30.7893	31.606	31.7813	30.8923	34.267	30.3783	36.2133	35.1223	34.9573	175.119	126.728	144.993
		16.67	29.912	32.536	31.297	32.0617	34.5933	29.8117	36.4287	34.6523	34.313	134.679	141.56	125.674
		16.75	30.586	32.252	30.927	31.6347	34.1183	29.614	36.4417	35.474	34.7257	161.845	166.714	115.055
		16.83	30.6073	30.953	30.7123	31.9077	34.9403	30.769	37.121	34.3407	36.353	126.051	142.568	160.822
		16.92	31.1053	32.079	31.149	32.599	34.5433	29.87	35.5477	33.902	35.1507	168.755	126.688	120.565
		17	30.9393	32.4487	31.652	30.8387	34.4573	30.1343	36.418	35.7357	35.8763	170.678	169.155	145.908
		17.08	31.3057	32.427	31.1677	32.4953	34.8277	30.3293	36.9027	36.1997	35.6483	194.711	182.724	130.751
		17.17	31.273	31.8277	30.579	31.9143	34.4733	30.3617	37.1353	34.9403	34.9763	183.609	173.116	150.26
		17.25	30.7193	33.105	32.3027	31.9587	34.4097	31.2343	36.9533	35.6733	35.1837	182.866	174.776	126.252
		17.33	31.147	32.3213	31.2923	31.1187	34.9713	30.0927	36.2553	35.5503	35.663	127.125	140.303	166.954
		17.42	31.6583	32.417	31.6603	31.9233	35.405	29.868	36.9037	35.4323	36.0013	171.683	224.011	151.053
		17.5	30.8857	32.2293	31.5747	31.752	34.553	30.4867	36.951	34.756	35.7667	200.86	181.989	171.079
		17.58	30.2123	31.63	30.9277	31.6413	34.5957	30.2423	36.5297	35.936	35.7643	181.377	156.179	163.828
		17.67	30.943	32.779	32.3987	32.151	34.7723	30.978	37.03	35.0993	36.6887	199.194	143.971	131.38
		17.75	30.8737	32.7973	31.111	32.3227	34.994	30.441	37.643	36.3187	36.077	214.528	166.29	144.42
		17.83	30.466	31.7407	31.0703	31.6237	35.2613	29.8357	37.3923	36.0257	36.4257	180.841	190.169	140.785
		17.92	30.844	31.9453	31.2917	31.7657	34.5347	29.8027	37.9093	36.9307	36.3093	180.352	180.971	178.049
		18	31.1987	32.8643	31.0203	32.3847	34.539	30.708	37.797	35.9843	36.737	200.817	189.375	143.48
		18.08	30.404	31.77	30.8093	31.3177	35.1983	30.459	38.486	37.4767	36.826	191.703	191.439	177.751
		18.17	30.4393	32.2923	30.8737	33.175	34.5487	29.9217	36.7897	35.3533	37.678	174.298	180.964	141.202
		18.25	30.7577	31.9523	31.094	31.4727	35.5557	29.9093	38.5393	37.651	36.0657	182.517	225.141	171.496
		18.33	29.762	32.1473	31.4663	32.2243	34.3177	30.7017	37.8423	37.893	36.483	181.531	229.12	189.271
		18.42	30.8163	31.779	31.4753	32.215	34.9317	29.4363	37.7083	37.048	37.5043	180.69	195.613	186.956
		18.5	31.1217	32.274	31.733	32.5503	35.8047	29.9717	40.078	37.345	37.479	218.085	181.267	149.635
		18.58	30.749	32.5343	31.5623	31.8253	35.4823	30.596	37.865	37.9393	37.1747	226.012	198.805	199.795
		18.67	30.337	32.752	31.5657	31.6777	34.867	29.953	39.1733	37.2143	36.6893	205.004	183.688	160.675
		18.75	31.1283	32.7083	31.4607	31.5137	36.441	30.3673	38.949	37.5793	37.3467	189.584	199.664	157.636
		18.83	30.265	32.2237	30.9437	32.452	35.663	29.8697	38.3983	38.9743	37.863	216.693	205.916	195.581
		18.92	31.259	33.0393	31.0307	31.7317	38.331	30.7103	38.8883	39.5767	38.331	198.839	216.615	200.662
		19	31.2567	32.5387	30.9197	31.871	36.2867	30.5383	40.8523	38.3353	37.846	246.757	226.446	188.156
		19.08	31.1337	31.7673	30.412	32.3847	35.8387	30.1447	39.8937	39.8933	37.6847	154.425	191.451	200.964
		19.17	31.004	32.137	31.1683	31.7233	35.9183	30.1287	40.006	39.4827	38.91	199.969	205.694	180.808
		19.25	31.273	33.1237	31.311	32.688	37.137	29.688	40.0943	41.147	40.3127	208.612	206.684	152.622
		19.33	30.3513	33.0277	31.789	32.0483	36.046	30.2573	42.032	40.2533	39.844	168.532	221.395	204.467
		19.42	30.169	31.8513	30.7553	32.3023	36.3217	30.693	40.5577	39.352	39.8417	228.479	160.472	211.052
		19.5	31.1693	31.8293	31.3253	32.2747	36.168	30.3507	43.385	41.6537	38.5123	199.219	225.037	167.596
		19.58	30.9503	31.6063	31.1843	32.6227	35.112	30.317	39.9677	42.0243	38.9307	207.72	172.076	187.176
		19.67	30.6437	32.431	31.393	32.6587	36.0303	30.177	40.804	41.2917	38.529	210.261	187.935	210.229
		19.75	30.839	32.1327	30.8163	33.347	35.6907	29.648	41.328	43.3237	38.922	177.936	193.123	169.82
		19.83	30.2147	32.8647	30.4597	32.383	35.385	29.5813	40.7637	41.1557	39.8063	219.047	186.634	217.675
		19.92	32.3193	32.8117	30.991	32.582	36.2583	30.354	41.6003	42.4077	40.6993	230.251	228.019	194.417
		20	30.927	32.0347	31.3697	32.1003	35.4633	29.4643	42.536	41.0353	41.1197	207.869	176.321	167.38
		20.08	31.3497	32.3893	31.5717	32.6707	36.5643	30.2697	41.8497	41.4897	38.9837	195.707	233.769	222.88
		20.17	30.776	31.9357	30.6213	33.0663	36.1643	29.7527	42.3997	46.4087	41.0097	267.647	235.43	223.903
		20.25	31.3307	32.0323	31.8913	33.0287	36.9823	30.447	44.7197	44.6633	41.8053	219.608	227.38	173.323
		20.33	32.0653	33.0517	31.6903	32.4863	35.356	29.777	45.686	46.0597	40.9717	219.603	227.639	217.694
		20.42	31.9513	32.596	31.5423	32.044	36.5347	30.2493	43.8	44.9213	41.8827	191.036	231.406	217.774
		20.5	31.5937	32.7187	31.166	33.0977	36.4857	30.0543	43.9373	46.5947	43.7903	216.015	266.371	178.706
		20.58	30.5377	32.619	30.7427	32.4557	35.2763	30.5383	43.761	46.529	46.83	229.743	229.32	216.15
		20.67	30.236	32.9107	30.8697	32.4027	36.8333	29.6253	47.8177	51.1903	44.1227	244.583	229.57	200.501
		20.75	30.936	32.1007	31.436	33.0853	36.7627	31.029	47.0127	44.7033	44.056	227.512	191.051	208.143
		20.83	30.3723	32.8347	31.4683	31.8453	36.4947	31.3633	45.536	45.177	42.985	220.864	231.332	199.051
		20.92	31.391	31.923	31.8413	32.193	36.7663	30.8587	50.153	50.5097	45.623	212.27	233.56	216.505
		21	30.573	31.754	31.44	32.9897	37.5527	30.3127	51.8343	50.7077	45.2897	212.793	217.854	186.186
		21.08	30.799	32.7707	32.2153	32.867	36.7993	30.8407	47.8717	51.813	44.188	209.491	225.679	203.485
		21.17	31.0663	32.7653	31.5347	32.9827	36.3543	30.1053	49.0887	50.7317	44.92	216.585	184.321	206.718
		21.25	29.537	32.783	31.3913	33.4603	35.8987	30.127	46.9027	49.0343	45.5817	237.805	233.372	223.389
		21.33	30.9603	32.5047	30.793	33.052	37.0647	30.2227	47.5933	49.4257	48.402	199.893	211.682	185.883
		21.42	30.84	33.2063	31.175	32.4937	37.507	29.9723	51.8027	54.4343	51.699	257.446	200.837	210.995
		21.5	30.6937	32.543	30.988	31.8987	35.6493	30.222	51.3793	49.1653	49.5487	236.461	223.361	190.951
		21.58	30.4513	31.909	31.2997	32.9847	37.8083	30.423	52.6297	53.8017	51.8517	237.447	213.613	201.019
		21.67	30.485	32.0217	31.6037	32.2547	38.7177	30.0413	51.4083	50.365	54.413	234.474	220.341	235.522
		21.75	31.5047	32.0167	31.256	33.9293	36.921	29.315	55.6273	54.3113	51.361	226.683	249.126	180.371
		21.83	31.4747	32.634	31.2563	32.9427	36.8773	30.8043	55.671	60.556	53.3943	205.978	237.944	209.457
		21.92	31.0247	32.4423	31.3477	32.705	37.093	29.6623	59.3647	53.6763	53.7843	242.572	245.389	187.585
		22	30.9217	32.5743	31.1117	33.857	37.5537	30.3903	57.3857	57.9827	51.3467	225.62	218.834	248.737
		22.08	30.871	33.2233	31.319	35.343	37.552	30.3043	55.1827	57.453	52.3837	209.347	241.554	212.791
		22.17	31.2247	32.3177	31.1473	32.5773	37.8843	30.2357	65.3757	57.97	55.5277	249.187	254.25	236.005
		22.25	31.017	31.886	30.8463	34.3853	38.0127	30.4853	61.0573	65.725	55.243	232.317	254.858	237.589
		22.33	30.8653	32.13	30.9757	32.099	38.7527	30.241	55.7103	64.8953	54.9733	227.05	222.677	245.826
		22.42	31.014	32.86	31.384	32.784	37.534	30.5913	67.4947	61.7047	60.735	210.162	244.923	205.259
		22.5	31.0473	32.7613	30.7373	32.913	38.0807	30.752	64.0617	60.8137	58.643	218.385	245.415	234.591
		22.58	30.6953	32.3277	31.3917	32.9567	38.31	30.294	62.8747	67.566	64.182	253.513	202.008	233.641
		22.67	30.87	32.7173	30.728	32.6323	37.52	30.275	64.1067	71.7737	60.8303	220.741	241.54	202.418
		22.75	30.757	32.498	31.0453	33.723	38.4907	30.1777	60.4057	74.599	63.1487	244.353	256.724	240.155
		22.83	30.637	32.0953	31.831	32.7413	38.243	29.976	62.658	65.8427	58.882	206.09	210.93	237.232
		22.92	30.681	33.8877	30.8813	32.9477	37.9267	30.2277	65.9073	64.301	65.6743	244.677	228.118	221.61
		23	30.3247	33.0497	31.352	32.988	38.9807	30.526	69.655	68.8297	68.279	211.999	216.045	196.664
		23.08	31.746	32.216	31.134	34.0343	38.1737	30.4223	64.1723	76.495	68.8537	251.326	247.703	200.16
		23.17	30.5603	32.4657	31.4547	33.3767	38.6837	30.426	69.094	76.1407	71.4797	254.408	209.307	191.811
		23.25	30.8273	31.4607	31.6637	33.7827	39.336	30.2297	74.3917	75.7897	69.0207	244.095	201.825	206.136
		23.33	31.098	32.8523	31.8157	33.3937	37.6867	30.1907	79.427	68.3177	70.741	277.764	213.467	243.844
		23.42	31.2673	32.9587	31.3717	33.55	37.3797	30.6613	72.189	64.4967	68.4413	214.016	212.636	245.919
		23.5	30.885	32.3903	31.633	33.5753	39.6363	30.391	74.759	81.3573	65.2493	228.424	251.42	253.877
		23.58	30.884	31.49	32.0017	33.008	38.4913	30.2403	75.9193	74.0427	72.1187	258.999	242.714	231.188
		23.67	31.7973	32.8913	31.0537	34.1947	39.1107	31.565	77.4303	74.8203	76.609	220.38	226.115	214.041
		23.75	31.3497	32.0443	31.353	35.0433	37.6553	31.0797	78.5787	77.1577	77.3583	251.516	253.235	254.224
		23.83	30.7067	32.1963	31.4997	33.5193	38.853	31.081	85.554	86.6113	77.814	229.314	204.083	215.711
		23.92	30.5387	33.0797	31.1873	33.712	39.8393	30.3403	83.8157	80.4423	73.437	254.696	251.14	260.83
		24	31.177	32.608	31.3043	34.0747	39.5293	29.2247	81.8403	78.4397	83.586	234.715	229	257.161
		24.08	31.2163	33.5207	31.796	33.3903	38.1823	29.756	88.1437	86.5987	76.032	251.466	255.842	213.261
		24.17	30.9567	31.5053	30.7483	34.6133	39.0163	31.2403	85.0437	82.526	76.5113	213.976	255.721	214.692
		24.25	32.4313	32.4903	32.4223	33.7367	39.1783	30.906	90.3177	93.7567	84.5967	261.631	222.59	261.275
		24.33	30.533	31.6343	31.5473	35.0073	40.054	30.5337	102.916	86.767	90.5637	211.493	258.613	245.761
		24.42	31.1457	32.2613	30.829	34.443	39.759	30.451	108.755	93.0107	88.2577	255.154	258.382	257.116
		24.5	31.0253	31.757	31.7823	34.453	39.363	29.894	85.8757	89.1227	93.3407	261.514	244.849	250.784
		24.58	30.3933	32.0607	30.586	34.5517	40.884	29.9617	87.4397	82.602	82.284	311.536	213.39	253.079
		24.67	30.7083	31.799	31.7883	34.04	38.2913	29.8817	86.7097	96.4787	93.0873	208.882	267.389	256.58
		24.75	30.0533	32.0043	31.1723	34.131	38.932	30.948	102	88.461	101.811	245.34	252.652	199.664
		24.83	31.2227	33.1883	31.365	34.6847	39.23	30.036	104.887	99.9933	85.3883	210.38	269.839	218.517
		24.92	30.847	32.6317	31.0477	34.0157	39.897	30.404	96.4063	92.3053	88.3307	282.726	239.572	254.703
		25	30.807	32.3937	31.7697	34.3663	39.2623	30.4717	106.318	91.2517	85.1703	297.826	277.512	256.6
		25.08	31.5003	32.379	31.04	34.4037	41.51	31.134	112.047	98.8573	94.656	264.024	281.289	243.785
		25.17	31.172	31.9373	31.521	34.5987	40.418	30.9233	114.792	92.1557	102.337	273.19	232.247	255.296
		25.25	30.2857	32.0863	31.028	36.2583	40.7097	30.366	88.7013	100.449	93.0683	260.881	234.239	239.793
		25.33	31.1227	32.7577	31.6433	34.459	41.2727	29.5977	90.7567	100.108	90.4233	260.02	242.446	255.566
		25.42	30.4373	32.6443	31.469	35.956	41.219	31.089	114.104	108.862	112.411	275.866	242.692	241.492
		25.5	30.9787	33.0393	31.2583	34.1947	40.587	30.343	100.474	104.443	114.871	224.577	285.442	271.179
		25.58	30.8997	31.9883	31.4947	36.05	40.394	30.5903	123.514	97.4197	111.86	267.041	271.557	247.923
		25.67	31.077	31.524	31.6357	34.3383	39.377	30.7013	101.77	95.0003	95.898	263.409	277.85	262.922
		25.75	30.6877	33.0943	31.1883	33.975	40.6197	31.7103	121.806	103.82	110.977	235.635	231.903	255.173
		25.83	31.2807	32.214	31.7157	34.9223	41.456	31.2627	123.383	101.339	100.78	252.372	232.171	227.498
		25.92	31.0967	32.8097	31.8877	34.8093	41.542	30.7453	128.198	102.743	115.449	254.384	270.106	252.863
		26	31.066	31.767	31.129	34.9647	40.91	30.4453	129.626	111.656	105.059	229.739	240.555	232.389
		26.08	30.175	32	31.178	33.4993	39.4617	30.1203	117.057	103.434	118.131	279.441	272.061	245.14
		26.17	31.232	31.7847	31.808	35.118	42.977	30.7157	122.934	101.132	123.083	270.371	222.223	219.156
		26.25	30.489	32.0307	31.2543	34.689	41.525	31.7337	126.798	104.961	115.501	230.833	258.059	219.506
		26.33	31.0093	32.3747	31.104	37.3253	44.2817	30.8747	136.652	122.522	116.014	268.291	278.541	218.264
		26.42	31.232	32.9387	31.3577	34.529	40.8517	30.5123	131.257	111.356	113.95	271.312	238.19	260.937
		26.5	31.6057	32.2597	31.2947	35.5807	42.1663	30.391	117.156	114.08	126.036	230.957	287.257	273.949
		26.58	31.2097	32.7287	31.5007	36.376	41.7943	31.2583	125.604	112.237	119.649	250.154	278.256	269.245
		26.67	30.976	32.2637	31.4773	35.606	40.8603	31.01	129.933	113.107	128.824	278.97	271.408	259.724
		26.75	30.6407	32.5343	32.147	34.831	42.5043	30.8363	138.212	123.063	121.201	251.619	289.209	279.129
		26.83	31.9533	32.614	30.99	37.1903	41.1807	30.3977	137.371	132.811	124.602	220.276	260.872	261.492
		26.92	30.8943	32.3247	32.0863	35.0077	43.62	30.771	121.646	100.569	121.213	336.372	289.984	239.455
		27	30.4547	32.515	31.874	35.9267	41.8853	31.272	141.943	115.209	129.238	263.565	254.658	280.389
		27.08	31.2083	32.8507	31.5133	35.5757	43.327	30.507	134.873	125.657	119.66	269.584	259.784	266.026
		27.17	31.153	32.7177	31.752	35.9873	43.2917	30.721	148.135	127.91	132.483	281.25	280.346	270.137
		27.25	30.92	31.9643	31.6863	36.4003	42.9723	32.0767	133.823	131.397	139.152	280.956	236.858	246.747
		27.33	30.4913	32.7883	31.067	35.846	42.4237	31.0503	149.404	133.695	137.048	272.718	265.311	233.209
		27.42	31	33.1553	31.2237	37.0187	41.5167	30.8303	136.602	125.693	125.809	241.625	231.836	235.315
		27.5	30.9987	32.999	31.7593	35.8983	43.0857	31.6497	139.417	125.39	137.104	226.625	279.876	228.765
		27.58	30.692	31.9297	30.9497	35.9497	41.6123	30.8693	155.571	121.677	132.722	266.762	320.422	255.47
		27.67	30.2857	32.1737	31.0593	36.222	41.7033	30.7777	133.403	126.034	128.37	289.101	250.206	279.944
		27.75	31.404	32.5277	31.3883	35.5563	44.2603	32.1557	141.776	119.525	134.49	286.946	258.317	231.559
		27.83	31.2223	32.128	31.3817	35.8317	42.926	30.686	153.872	116.587	124.094	331.78	322.019	248.241
		27.92	30.8037	32.207	30.844	36.2113	44.7967	30.9973	169.277	128.54	134.314	285.381	274.835	230.211
		28	31.3237	32.6983	31.1813	37.114	43.3773	30.5157	156.165	125.853	131.558	285.779	227.955	253.343
		28.08	31.256	32.902	30.9577	36.2247	43.6027	31.133	172.679	129.313	146.655	273.835	276.64	249.158
		28.17	31.786	33.1617	30.77	38.1683	43.144	31.5597	154.397	116.952	126.872	243.69	246.491	267.701
		28.25	31.0903	32.0403	31.6167	37.414	42.828	30.998	166.849	117.013	129.941	283.326	285.87	268.972
		28.33	31.8643	32.5833	31.1143	36.8047	42.8263	30.738	148.249	112.826	117.699	278.069	233.267	277.194
		28.42	31.261	31.8737	31.445	37.2747	42.42	31.687	128.6	132.416	133.77	243.783	241.001	243.282
		28.5	31.1567	33.665	31.7587	36.0167	41.352	31.0027	160.436	120.901	134.327	243.76	248.233	270.457
		28.58	31.99	32.5417	31.1423	37.41	42.644	31.3717	138.412	123.107	144.428	258.867	227.644	285.039
		28.67	30.4547	33.0143	31.604	35.443	44.1753	32.323	157.262	125.294	132.627	258.746	278.612	284.309
		28.75	31.092	32.166	31.3923	35.4803	44.5667	31.259	153.591	134.783	143.538	240.699	273.76	274.781
		28.83	31.2653	32.3017	31.3533	37.436	42.469	30.858	145.64	131.932	140.875	250.388	252.581	274.354
		28.92	31.3023	34.131	30.748	37.2643	43.272	30.7953	158.587	125.067	133.113	235.221	275.605	235.239
		29	30.5777	32.2903	31.43	35.7133	41.766	31.2157	163.563	128.878	136.058	291.139	245.924	294.189
		29.08	30.866	33.4637	31.848	38.327	44.067	31.6627	153.719	123.869	151.432	293.254	268.869	272.139
		29.17	31.261	32.1863	31.8193	37.6043	45.6783	31.6363	147.855	148.402	144.918	309.975	272.069	260.355
		29.25	30.6333	32.5157	31.294	37.9793	43.5557	31.5913	148.731	145.626	150.532	284.19	281.794	280.467
		29.33	30.8817	32.5037	31.8513	40.206	42.7267	31.7323	163.968	137.302	138.957	268.741	281.806	281.719
		29.42	31.7113	32.404	31.9933	36.2437	48.687	31.3827	153.636	146.382	152.345	247.202	296.782	282.777
		29.5	30.8947	31.8867	31.1437	38.274	46.8903	31.6553	164.708	144.376	149.893	254.248	285.047	246.176
		29.58	31.321	31.4463	31.1507	39.1877	43.3333	31.306	172.299	142.978	133.168	277.21	281.705	295.102
		29.67	30.511	32.7537	31.398	37.5727	42.9673	30.6007	173.038	148.184	149.089	294.448	279.505	280.481
		29.75	31.3337	32.508	31.6677	39.6957	43.1423	31.3283	177.278	149.064	154.012	238.213	282.016	291.059
		29.83	31.3227	31.9393	31.0373	37.6153	47.762	32.0557	177.514	142.568	145.943	242.781	301.541	249.988
		29.92	31.4113	32.3367	31.5763	40.7533	45.501	30.7903	151.467	139.709	156.764	264.539	272.85	290.798
		30	30.8653	32.8143	31.8263	38.5263	44.5207	31.16	151.791	138.362	152.322	278.077	277.541	248.159
		30.08	30.134	32.2057	31.5287	39.2067	46.24	30.851	157.057	146.623	156.915	285.38	238.094	261.184
		30.17	31.184	32.0867	31.5167	37.242	43.4687	31.7977	184.071	162.646	150.417	300.453	291.596	261.056
		30.25	30.8287	33.1423	32.1143	39.305	44.366	31.892	177.594	145.186	144.7	244.586	277.375	257.257
		30.33	30.4137	32.5517	31.9267	37.9993	47.0273	31.796	172.684	135.251	145.411	242.599	283.411	283.1
		30.42	30.6143	32.8913	31.7223	40.119	46.564	31.852	201.039	146.893	159.767	250.305	307.807	299.319
		30.5	31.467	32.5927	31.0133	37.734	44.4217	31.604	164.177	127.05	140.822	272.858	281.453	241.911
		30.58	30.4637	32.8553	31.682	39.594	45.5377	32.2507	165.131	148.191	151.458	261.609	249.891	285.763
		30.67	31.1903	31.9337	31.8793	38.848	45.1323	31.066	153.788	150.461	147.039	297.993	280.453	296.371
		30.75	31.44	32.773	31.7477	40.051	45.9463	31.7883	160.504	150.646	140.304	255.68	246.962	255.029
		30.83	31.1	32.027	31.759	40.4707	48.111	31.5743	178.335	142.339	156.814	292.386	293.743	297.244
		30.92	31.671	32.122	31.3867	39.9337	46.6713	31.888	196.593	143.49	148.07	302.783	300.457	254.017
		31	30.5483	32.6233	31.3103	39.0377	43.229	31.075	192.053	130.769	149.314	250.829	294.044	252.223
		31.08	30.068	31.869	31.3477	40.3477	44.5713	31.158	163.216	165.111	146.784	322.411	248.057	253.399
		31.17	31.269	31.8097	31.369	39.932	47.5473	32.3947	179.321	152.324	156.241	266.901	286.423	275.566
		31.25	30.974	31.812	30.734	38.3323	48.3827	32.2553	180.217	168.043	149.592	280.661	260.182	243.054
		31.33	31.0733	32.9523	31.323	40.06	46.413	32.019	192.656	144.145	157.992	304.303	240.621	292.443
		31.42	30.952	32.8877	31.3983	40.052	48.6287	31.8943	173.654	147.28	151.565	256.096	246.059	247.759
		31.5	31.167	32.4817	31.3277	40.67	46.267	31.8743	185.899	146.819	152.972	317.926	287.074	285.769
		31.58	30.7777	33.2183	31.8827	39.0317	44.6957	32.535	165.57	146.908	132.74	265.493	261.4	241.469
		31.67	30.594	32.7597	31.2857	39.3737	46.3787	31.7237	190.541	142.05	157.764	262.814	270.239	289.042
		31.75	29.6443	33.501	30.896	41.129	48.736	32.4693	164.229	156.418	160.386	249.384	294.947	289.396
		31.83	30.9587	32.635	31.7887	43.1833	45.9367	32.317	178.124	144.452	150.246	279.387	299.118	254.243
		31.92	31.4093	32.437	30.9507	40.962	47.3263	31.6947	175.784	137.038	167.593	277.776	282.272	283.385
		32	30.2183	32.484	30.5577	39.5273	47.24	32.3387	192.286	160.567	167.015	315.256	290.749	286.138
		32.08	30.676	32.8893	31.3443	40.6097	46.0397	32.504	198.317	145.342	144.137	306.147	263.522	265.87
		32.17	30.6413	32.9103	32.017	40.894	49.2263	32.0383	159.991	146.361	162.118	293.802	291.143	293.568
		32.25	31.706	32.9397	31.028	39.7973	48.811	32.336	185.571	140.22	149.088	303.407	305.32	251.281
		32.33	31.189	32.8343	32.0037	40.1583	47.0513	31.939	193.544	159.222	157.708	248.29	269.55	287.425
		32.42	31.38	31.7133	30.7817	39.3713	46.625	33.1967	183.118	157.743	155.337	288.07	297.35	247.03
		32.5	30.8527	31.8423	31.3493	41.1493	45.8247	32.429	186.529	149.581	149.465	303.058	287.791	263.071
		32.58	31.519	32.025	31.0273	39.783	45.6543	32.97	166.679	163.425	164.184	295.138	318.806	301.287
		32.67	30.5903	32.0923	31.2703	43.0997	47.4073	32.4537	203.837	159.465	171.68	351.38	294.725	290.632
		32.75	30.2687	32.4477	31.4777	40.2643	48.6987	32.82	187.401	154.413	155.404	256.248	261.172	296.318
		32.83	30.6627	34.3777	31.2753	44.1437	48.6727	32.6037	174.817	148.272	166.76	339.604	294.376	288.24
		32.92	30.6663	32.064	31.788	43.481	49.4137	31.892	179.327	145.29	152.001	333.88	271.365	294.988
		33	31.7997	33.2367	32.3343	43.251	48.3773	32.2713	185.794	167.5	175.313	269.014	292.712	260.969
		33.08	31.0633	31.4647	31.3467	41.9727	47.6293	32.71	192.078	155.703	157.901	255.465	294.317	261.78
		33.17	31.083	32.1513	32.1137	42.0263	46.2447	33.001	207.78	145.53	148.363	288.603	303.03	277.493
		33.25	31.4493	32.8603	32.1453	39.8757	49.7043	33.333	162.104	152.438	167.345	319.598	293.97	269.462
		33.33	31.0753	32.4317	31.247	42.8197	46.8463	32.54	190.124	152.989	160.418	289.941	299.006	260.387
		33.42	30.411	32.145	31.129	43.8553	47.916	32.51	174.936	176.042	154.629	324.053	281.005	262.575
		33.5	30.6743	32.7957	30.939	40.9713	48.2537	31.8683	198.403	157.521	161.343	298.051	260.783	294.988
		33.58	30.334	32.1323	31.176	43.156	49.6143	32.5633	164.435	138.524	166.019	291.412	259.124	261.266
		33.67	31.0163	31.6543	31.6903	41.6057	49.37	33.5763	203.813	158.097	156.564	295.057	343.861	249.982
		33.75	31.0363	32.8653	31.8223	41.038	49.2407	33.1297	172.879	143.978	161.52	297.521	270.84	299.45
		33.83	31.4323	32.2077	30.89	42.181	50.9683	32.604	185.208	143.953	173.835	298.119	279.25	272.893
		33.92	30.2857	32.3567	31.079	42.0947	45.394	32.5103	197.924	161.132	161.457	274.129	322.839	302.984
		34	31.5797	32.1223	31.4717	44.367	49.142	32.937	199.575	148.623	164.186	289.657	253.517	303.258
		34.08	31.1883	32.2553	31.5857	41.9423	48.3823	32.714	165.373	147.18	168.133	272.317	271.205	299.125
		34.17	31.5443	32.028	31.3517	42.2067	51.4013	32.9423	175.552	170.271	167.482	310.615	286.324	257.193
		34.25	31.106	32.1157	32.1973	43.4003	47.3183	32.953	166.92	146.515	177.673	296.606	270.9	341.274
		34.33	30.912	32.2727	32.4863	43.4947	53.9287	35.705	190.55	157.389	157.263	296.53	304.17	299.738
		34.42	30.8407	32.3087	31.547	43.1167	46.086	34.4043	223.128	152.129	171.722	259.722	276.752	300.633
		34.5	30.836	32.9473	31.5697	42.5487	50.0883	35.026	197.659	162.776	169.05	268.975	299.957	263.253
		34.58	31.5603	32.077	31.4887	41.72	45.4383	32.5113	190.762	178.727	155.805	262.964	306.994	255.695
		34.67	30.2223	32.5383	31.4857	43.4603	50.1157	33.5837	199.719	157.718	162.013	317.341	259.946	309.439
		34.75	30.502	32.7123	31.507	43.0017	53.1423	37.468	220.649	169.089	184.579	297.845	294.569	254.993
		34.83	31.716	32.1477	31.5197	43.4897	48.4887	32.6037	204.068	169.367	167.661	300.466	304.03	297.789
		34.92	30.6867	32.596	32.1007	42.5587	51.1723	32.8307	178.096	158.674	178.099	302.689	272.077	306.805
		35	30.5247	31.9697	31.2217	42.2733	50.8187	34.9943	220.749	159.617	167.586	348.856	257.46	274.388
		35.08	30.243	31.8937	31.3577	45.4057	48.989	33.9417	199.761	173.578	174.778	303.645	294.332	263.559
		35.17	31.2753	32.1667	31.184	43.1897	47.479	34.1867	229.265	173.408	162.166	314.836	311.445	298.932
		35.25	30.6193	32.703	31.5773	44.654	49.637	33.2717	180.269	175.954	159.15	298.239	299.486	261.26
		35.33	30.7673	31.8777	32.04	46.628	45.8133	33.336	163.483	159.105	171.427	343.915	267.332	297.958
		35.42	30.9463	32.0233	31.5097	47.2713	50.004	33.9107	194.506	158.504	180.471	283.648	262.154	294.825
		35.5	31.1483	32.4717	31.764	46.0153	48.9683	35.2047	174.225	156.405	180.145	299.443	300.753	311.693
		35.58	31.2307	32.4427	31.2057	43.9073	50.5593	34.398	176.781	165.895	152.752	279.183	299.074	269.698
		35.67	31.2343	32.575	31.0973	45.736	50.9457	36.5803	188.623	163.047	171.089	299.381	301.459	265.702
		35.75	31.531	32.3233	31.4657	44.861	50.6483	34.239	188.331	173.341	168.243	306.316	267.497	281.676
		35.83	31.0623	32.3063	30.924	42.3	55.3883	34.152	207.237	157.194	170.349	312.599	266.212	268.876
		35.92	30.7387	32.958	31.3297	44.1717	48.6673	34.943	179.14	172.131	168.22	301.687	353.227	276.665
		36	31.568	32.1737	31.0053	43.9743	51.1967	34.5447	198.706	166.533	160.19	356.926	302.136	292.487
		36.08	31.704	32.5913	32.343	45.2663	48.2083	34.9573	196.078	156.947	187.913	308.541	294.065	284.964
		36.17	31.2627	32.2987	31.874	45.7793	48.9383	35.145	193.37	162.287	173.913	311.353	329.076	273.495
		36.25	30.557	32.265	31.9613	44.4403	48.212	35.0063	194.316	157.495	168.944	312.669	301.008	277.985
		36.33	30.702	32.646	31.7323	46.4937	47.9863	34.3067	189.494	161.243	183.831	315.823	275.673	324.378
		36.42	31.2457	32.719	30.942	44.6917	47.978	34.427	196.522	157.291	171.161	268.321	286.45	302.409
		36.5	31.2043	32.2137	31.2983	49.3363	48.4587	35.5997	219.942	164.216	169.001	271.187	268.023	308.774
		36.58	31.4393	32.6253	31.1703	43.6193	54.4743	34.8377	199.282	159.4	152.526	312.391	266.767	256.413
		36.67	31.57	32.312	31.9433	50.5563	50.4347	42.3773	218.394	192.971	184.672	276.226	305.82	308.543
		36.75	31.3823	33.1027	32.0547	48.099	57.0357	38.3713	216.934	187.09	187.704	326.137	273.323	303.246
		36.83	31.825	32.1283	31.3307	49.1073	53.6417	40.2757	220.825	169.293	191.084	342.063	309.539	276.646
		36.92	30.867	31.9997	31.778	46.7727	53.423	39.4657	212.07	170.718	186.096	306.738	296.823	314.767
		37	31.4113	31.616	30.94	49.977	50.8487	36.252	209.487	195.098	183.265	308.818	301.363	296.558
		37.08	30.9363	31.7323	31.2663	51.4437	59.302	38.567	200.936	178.921	178.037	302.244	314.738	308.11
		37.17	31.2697	31.6097	30.8443	46.3743	56.1377	38.631	199.311	176.915	191.002	323.257	312.973	306.597
		37.25	31.0183	31.6187	31.494	49.2957	54.0767	39.9623	237.459	179.749	182.538	269.619	279.974	320.095
		37.33	30.5793	32.165	30.826	47.031	58.6153	38.526	218.434	195.658	205.359	297.811	288.529	277.287
		37.42	31.0857	32.0033	31.1037	49.4407	53.856	38.0973	210.212	176.597	171.234	340.428	311.546	295.903
		37.5	30.7277	32.2617	32.1317	51.115	52.7677	39.4053	222.754	184.26	182.165	275.995	278.516	313.985
		37.58	31.1547	32.7967	31.2293	50.2183	54.5213	38.0617	204.195	182.931	172.229	310.218	339.063	289.579
		37.67	31.0417	31.7243	31.5633	50.4023	53.56	39.0783	217.885	179.453	181.993	296.864	274.271	317.11
		37.75	30.99	32.9473	31.2173	50.6057	52.7163	40.2153	181.73	179.72	176.456	323.235	310.544	291.346
		37.83	31.3637	32.5947	30.859	52.224	55.0477	40.739	204.466	181.152	179.359	311.833	298.434	281.178
		37.92	31.2363	32.345	32.223	52.3703	55.0567	40.3027	243.851	198.103	190.962	337.385	318.439	275.324
		38	29.964	32.0453	31.0783	49.731	55.193	38.5883	218.27	193.926	171.958	299.992	301.71	311.992
		38.08	31.354	31.7277	30.5923	48.4247	52.3033	40.5687	202.296	169.846	176.856	328.942	309.732	298.376
		38.17	31.1757	31.6357	30.845	51.4147	52.2653	39.636	191.449	186.597	187.634	317.374	278.148	324.574
		38.25	30.828	31.3427	30.7893	54.0893	57.027	40.806	197.633	179.276	188.179	283.81	279.925	293.137
		38.33	30.4397	32.5643	31.4767	49.475	51.7593	38.68	215.83	172.689	177.314	277.544	274.418	292.066
		38.42	31.0263	31.9167	31.288	50.5647	53.765	40.687	197.166	177.954	206.984	320.112	359.543	325.691
		38.5	30.4397	31.9653	31.3383	50.8923	53.504	41.184	220.961	191.849	187.159	326.886	335.978	328.915
		38.58	30.7813	32.352	31.0213	51.647	57.5337	40.999	232.236	175.18	174.31	313.63	323.305	294.017
		38.67	30.8177	31.757	31.5667	52.5983	63.9843	39.49	194.214	183.323	179.424	317.882	348.658	277.983
		38.75	31.1827	32.4517	31.8257	52.502	55.407	42.2917	209.527	189.151	199.886	319.183	312.459	324.329
		38.83	30.768	30.9897	31.225	48.3433	54.351	41.1187	203.889	194.854	181.812	294.769	303.53	279.883
		38.92	30.353	32.5083	30.954	49.218	53.0427	42.347	216.069	180.752	188.424	345.939	318.337	323.753
		39	30.131	32.2553	31.133	52.4327	51.593	41.9627	217.995	186.695	190.78	310.791	315.199	278.818
		39.08	30.6483	32.8023	31.4473	54.385	57.26	39.5467	197.717	197.388	196.552	317.895	283.758	315.404
		39.17	30.6253	32.1753	31.657	49.4973	55.6317	39.9387	181.779	174.632	183.272	312.09	321.111	285.809
		39.25	31.1163	32	31.5647	54.8843	57.7157	41.8133	218.245	182.028	195.401	360.451	312.897	318.935
		39.33	30.8393	32.753	31.4513	49.7193	55.9417	42.0283	214.982	183.565	187.92	328.077	293.233	333.129
		39.42	30.7737	32.865	31.4197	52.8723	56.7073	40.6083	220.064	184.8	184.801	310.538	316.264	326.183
		39.5	30.5143	31.9343	31.769	49.2697	58.7137	38.2213	184.24	174.367	179.616	292.814	308.733	320.004
		39.58	30.872	32.1043	31.588	50.3097	60.3147	39.1233	206.514	181.326	190.35	309.054	335.023	282.961
		39.67	31.1013	31.5217	31.005	52.341	52.6277	39.444	242.301	176.406	176.168	318.639	272.338	297.721
		39.75	31.297	31.5367	30.9633	53.898	61.591	39.7517	244.097	169.203	185.478	277.938	286.858	331.045
		39.83	30.587	33.875	30.8387	52.408	51.822	40.5843	203.232	174.076	189.238	321.963	284.26	281.841
		39.92	30.812	31.6043	30.943	51.9323	53.249	40.4657	217.284	175.334	192.335	307.618	294.386	316.078
		40	30.873	31.746	31.8217	53.489	58.1913	44.0263	253.785	192.13	175.246	337.508	279.834	305.471
		40.08	31.132	32.0187	31.1407	53.632	56.0373	42.2353	210.879	169.897	205.158	375.363	292.512	290.737
		40.17	30.895	32.6183	31.885	53.1407	55.703	40.495	212.244	175.195	184.222	328.183	313.071	282.925
		40.25	31.1207	33.2357	31.2803	51.58	59.3613	42.2843	200.594	187.932	207.726	325.862	319.451	301.4
		40.33	31.339	31.865	31.0987	53.6787	55.107	41.3887	204.769	189.045	212.174	289.511	322.455	318.361
		40.42	30.729	32.001	31.215	51.9413	57.3623	40.746	208.314	180.781	212.692	337.087	283.131	284.549
		40.5	31.2787	32.111	30.4837	53.8617	56.7263	43.8983	190.753	195.633	194.843	337.763	323.533	291.905
		40.58	31.1657	31.974	30.7757	53.2977	61.2207	41.9503	234.746	186.376	178.263	283.031	271.015	293.332
		40.67	31.3083	31.6267	30.4623	50.0493	61.6823	43.9183	205.763	185.213	197.489	306.856	314.115	318.771
		40.75	31.1083	31.3783	31.955	49.3507	58.8173	42.6147	220.718	175.636	190.823	323.102	280.3	322.844
		40.83	30.9827	31.6943	31.3663	55.06	57.4137	43.9013	233.228	187.535	181.037	317.849	307.369	331.49
		40.92	30.8853	32.857	31.1817	51.1413	61.6277	43.8467	233.191	190.414	182.717	288.434	363.593	290.266
		41	30.9743	31.9953	32.1037	54.9963	54.3303	42.845	237.285	185.116	194.365	279.171	382.866	289.626
		41.08	30.5913	32.4083	31.9167	50.633	60.9977	43.3327	208.634	205.42	191.353	294.942	325.822	325.558
		41.17	30.984	32.2443	31.6367	62.3263	54.409	44.4713	205.106	184.62	179.173	375.364	315.976	290.916
		41.25	30.7243	32.7337	31.2107	49.7447	62.388	42.7283	230.333	179.621	176.964	333.575	319.821	303.609
		41.33	30.9097	32.9253	30.861	54.971	52.8553	44.609	201.449	199.296	192.718	317.688	311.264	291.001
		41.42	30.9263	32.527	31.9077	59.339	60.1743	42.9767	229.143	188.461	182.615	311.356	325.363	292.015
		41.5	30.9717	32.1453	30.9883	55.5533	57.4163	45.7023	199.358	177.157	197.328	324.211	324.236	285.607
		41.58	30.9603	31.9907	31.5487	57.0667	55.3233	44.468	223.349	179.472	195.704	336.582	314.745	284.987
		41.67	31.0603	31.6627	31.7793	55.154	58.1853	49.1437	228.742	181.81	199.035	294.386	319.853	292.586
		41.75	30.347	32.6247	30.9997	53.2397	60.2563	50.504	226.665	186.424	203.818	349.244	377.429	301.403
		41.83	31.165	31.5677	31.0513	52.7323	66.088	44.134	213.916	204.136	172.9	287.434	289.821	290.963
		41.92	32.009	31.993	31.6347	53.541	55.086	44.54	210.272	193.461	180.216	296.446	314.861	323.982
		42	30.5747	32.2193	31.9043	53.6693	63.5333	43.133	231.265	195.228	196.104	315.698	319.832	302.076
		42.08	31.782	32.3743	31.816	54.2113	64.7783	40.6093	230.22	179.348	193.126	307.4	291.625	324.341
		42.17	30.7167	31.4863	32.856	55.7737	57.7207	43.9403	233.379	205.046	180.6	291.207	315.442	281.8
		42.25	30.637	32.134	31.879	55.9357	62.51	45.347	224.717	199.226	193.17	316.109	322.421	300.28
		42.33	30.8303	32.0273	30.7133	57.1217	64.5747	43.3863	223.616	192.399	197.18	294.422	298.041	306.135
		42.42	31.65	32.8603	31.3067	51.706	54.979	43.144	209.149	189.004	184.481	321.925	288.874	330.59
		42.5	30.5857	31.7263	31.8007	55.671	58.4677	45.361	201.142	197.87	188.522	326.473	319.643	332.084
		42.58	30.8423	31.8903	32.0063	52.0873	61.4773	45.052	240.262	193.828	190.831	294.703	321.315	306.298
		42.67	30.4663	32.1773	31.4707	56.0327	57.5333	47.1893	191.778	210.912	185.11	304.901	349.475	296.324
		42.75	30.8553	33.0007	31.3473	56.0933	57.827	46.3217	229.439	179.959	182.956	304.405	335.873	325.099
		42.83	31.694	32.6883	30.701	55.4347	59.5453	47.373	225.632	183.109	186.335	331.335	284.936	308.564
		42.92	30.9407	32.0467	31.3033	58.8207	60.1623	44.3567	228.46	197.007	191.463	320.132	320.924	331.967
		43	30.901	32.3237	31.8103	56.0303	57.6777	45.1763	201.224	179.533	203.093	335.659	328.831	317.851
		43.08	31.2893	31.9573	31.6517	53.5197	60.7323	44.7787	195.955	185.423	201.313	326.99	293.213	307.203
		43.17	30.742	32.3123	31.1567	53.732	63.7517	46.4607	230.771	187.296	190.215	277.158	320.079	292.36
		43.25	31.056	32.2367	31.5103	55.4493	66.823	47.7823	212.646	187.773	207.766	335.19	317.011	332.213
		43.33	31.373	32.265	31.1407	57.4273	62.628	46.2473	233.341	181.314	195.59	360.207	310.31	291.28
		43.42	30.432	31.7767	30.8203	56.6323	60.7567	44.9913	225.505	178.3	185.291	338.224	334.323	293.572
		43.5	30.3477	32.4397	30.8807	55.677	65.7787	45.2887	196.131	194.996	199.435	288.888	301.186	282.008
		43.58	30.9933	32.4957	32.1007	53.77	59.732	45.9533	214.344	199.391	183.869	329.273	286.349	326.214
		43.67	31.6767	31.4937	31.3243	54.9083	59.376	43.6887	200.038	199.017	198.372	298.075	324.535	319.897
		43.75	30.852	31.784	30.335	51.5087	60.242	50.0873	247.242	208.52	189.824	299.982	338.108	304.253
		43.83	31.3817	32.0943	30.9983	57.5983	60.9917	46.5133	247.048	198.034	185.797	325.738	354.755	303.803
		43.92	31.1103	33.2077	31.27	56.0563	61.3563	48.627	214.904	186.942	190.915	331.538	337.844	295.804
		44	31.3157	32.0573	32.083	57.4227	61.226	47.2913	199.843	191.321	192.12	297.107	355.961	320.706
		44.08	30.9333	32.3027	31.552	54.394	59.907	46.64	217.271	196.406	202.293	375.131	306.897	293.528
		44.17	30.558	32.1097	31.1037	58.6763	55.8643	45.5333	225.798	193.964	195.231	317.723	293.586	303.299
		44.25	30.526	31.639	30.826	59.2753	62.153	44.789	253.003	175.277	201.208	336.552	298.8	328.693
		44.33	30.41	32.163	31.823	55.8653	60.583	45.519	236.111	191.849	216.123	293.519	274.738	308.226
		44.42	30.8123	33.3043	31.1827	53.3013	60.5083	44.2947	214.278	198.334	200.614	314.116	325.274	295.15
		44.5	30.9417	31.9013	30.618	58.5567	68.5507	44.7607	230.1	180.209	179.73	354.629	330.368	333.239
		44.58	31.0573	33.005	31.884	55.9317	64.414	44.5677	224.83	177.089	202.974	298.228	337.119	334.203
		44.67	31.1893	31.0797	31.13	57.4213	62.476	45.8997	224.825	186.501	199.419	336.159	283.003	333.41
		44.75	31.3197	32.3633	31.277	66.1663	63.2307	47.254	242.964	180.918	211.217	328.444	295.058	335.143
		44.83	30.632	31.862	30.794	58.7907	64.2463	44.9467	231.193	184.676	215.735	345.451	295.695	337.072
		44.92	30.1773	31.9403	31.319	54.5393	63.0647	45.1717	215.054	200.315	197.786	315.085	292.4	340.057
		45	31.409	32.2997	31.7943	55.7067	64.2523	49.16	245.225	199.952	189.001	321.005	284.95	304.398
		45.08	31.2353	32.685	30.598	54.2637	68.9733	45.2283	245.123	209.096	206.907	301.205	309.943	333.208
		45.17	31.299	31.1627	30.552	61.4283	65.769	45.631	196.162	198.242	204.401	304.338	280.632	343.369
		45.25	30.7897	32.4233	31.34	54.82	70.2727	45.7773	243.397	191.836	203.453	308.892	334.074	290.65
		45.33	31.5383	31.1167	31.946	56.7657	66.051	47.687	239.115	194.925	203.663	288.328	325.734	315.202
		45.42	30.789	32.0527	31.4247	57.3793	65.708	45.577	221.999	185.234	198.704	325.839	320.829	336.847
		45.5	31.233	32.2867	31.441	54.142	62.129	46.8193	254.406	191.182	208.979	325.041	322.35	335.4
		45.58	30.6533	31.7087	30.6163	57.321	65.2287	47.61	251.296	198.898	206.443	333.628	329.585	309.388
		45.67	30.928	32.924	30.9013	61.5437	66.7957	51.3893	249.03	199.052	209.602	348.033	324.484	309.441
		45.75	30.88	32.0827	31.7977	59.0563	70.4063	48.4167	211.089	198.643	208.723	326.836	333.312	306.968
		45.83	30.4257	32.072	32.278	62.0133	63.4307	49.2897	241.064	198.878	207.14	317.868	287.762	335.633
		45.92	30.9067	32.0433	31.4527	62.7667	64.8283	46.802	226.179	188.095	191.694	319.339	294.621	332.33
		46	31.1803	32.045	31.9027	58.7213	65.7123	47.5077	254.073	200.845	197.322	314.813	321.537	343.599
		46.08	30.8343	31.9063	31.026	59.1853	66.3543	47.616	247.151	201.079	212.076	319.703	289.597	311.223
		46.17	31.1503	32.1093	31.939	61.287	59.192	54.264	249.658	201.297	204.179	331.851	330.389	315.677
		46.25	30.4743	32.442	31.513	58.7527	62.1123	47.2903	220.377	191.979	213.699	351.74	282.977	302.203
		46.33	30.6487	32.3127	31.0727	58.9163	68.926	49.8087	235.451	207.293	206.769	324.048	357.516	295.783
		46.42	30.729	32.181	31.5037	58.7107	69.435	49.2737	236.19	214.941	212.461	329.958	335.089	352.803
		46.5	31.0463	33.0583	30.2027	59.6197	73.9667	50.3607	244.658	188.31	218.357	302.371	359.819	293.005
		46.58	31.0047	32.0117	30.978	53.9323	68.5723	50.2243	239.96	192.865	212.004	289.512	340.583	310.594
		46.67	30.4323	31.7737	30.7193	60.247	79.5977	48.054	244.162	213.919	190.762	356.616	310.884	300.623
		46.75	31.964	32.5157	31.4243	57.1303	68.4563	47.1073	251.334	199.725	206.138	361.629	375.811	295.246
		46.83	31.0763	31.717	31.7973	60.1807	78.45	48.467	252.224	211.437	205.384	341.448	302.301	339.69
		46.92	30.8847	31.6027	30.6457	68.75	60.7307	48.187	247.467	213.422	207.711	349.039	324.347	303.7
		47	30.208	31.6337	31.3067	58.9893	64.2977	48.0553	246.867	202.262	204.418	322.332	324.038	330.161
		47.08	31.23	32.605	31.9393	55.5207	69.245	46.803	227.3	223.874	195.838	301.535	312.585	320.255
		47.17	31.1543	31.967	32.0007	61.9583	63.18	48.6937	223.423	179.068	197.917	301.315	324.492	339.304
		47.25	31.2953	31.1617	31.2433	57.496	64.9493	53.2523	243.783	202.443	202.389	314.606	325.096	303.18
		47.33	30.2617	32.5763	31.3537	62.331	65.9603	49.8787	225.389	194.305	203.588	345.208	368.899	350.389
		47.42	30.9507	31.6687	31.331	61.4303	68.6787	52.1947	230.856	198.399	215.707	342.692	329.139	291.021
		47.5	31.2387	32.0347	31.276	57.3723	71.7887	48.4793	229.397	198.916	209.034	364.49	355.194	292.63
		47.58	30.9147	32.7113	31.4293	59.4763	67.546	48.6817	260.962	191.468	222.967	334.058	399.7	351.77
		47.67	30.3163	32.645	31.8633	70.7587	68.004	48.06	244.66	205.403	190.336	312.716	322.584	346.724
		47.75	30.533	32.293	32.0153	61.1977	68.868	49.7233	264.358	199.349	191.337	324.121	323.308	354.971
		47.83	30.547	32.3887	31.1437	64.2923	71.6997	48.38	210.951	188.424	214.465	300.055	292.973	345.87
		47.92	31.014	31.3543	31.9443	61.703	68.1133	48.254	228.208	197.742	210.386	337.099	309.636	306.251
		48	31.082	32.0103	31.123	67.8327	65.8013	48.8317	216.137	206.505	200.314	346.682	332.178	299.622
		48.08	31.048	32.492	30.791	64.5513	68.072	49.6157	212.137	191.768	215.465	293.447	315.648	338.713
		48.17	31.3523	31.6627	30.9503	64.145	64.285	53.5013	210.011	213.162	209.155	313.094	295.056	344.394
		48.25	30.7467	32.1583	31.5907	64.3283	69.5203	53.4323	270.218	195.789	214.16	321.132	312.007	342.664
		48.33	30.46	32.3107	31.1613	61.0413	65.7543	51.211	213.962	198.878	191.677	327.503	324.907	347.912
		48.42	31.418	32.159	31.0997	58.629	73.6263	47.561	258.285	197.252	206.75	339.879	339.206	355.268
		48.5	30.5363	32.2987	30.921	64.539	74.889	49.2757	274.399	208.731	231.458	299.773	310.328	351.741
		48.58	31.168	32.5683	31.0027	63.9733	75.038	49.2547	235.821	209.048	206.072	320.888	325.928	334.517
		48.67	30.5317	32.295	31.5577	60.7783	68.2047	49.1817	247.024	206.397	214.351	346.616	284.721	353.019
		48.75	30.7717	32.5963	30.6023	67.4893	69.1313	48.2043	197.098	208.624	227.034	347.776	329.645	326.251
		48.83	30.7253	32.4683	31.4523	64.194	70.5557	51.0273	243.696	194.459	204.457	321.608	293.941	322.375
		48.92	31.832	32.5563	32.4343	65.0293	73.538	53.8943	238.378	207.895	196.488	294.821	339.287	346.432
		49	30.9947	31.5097	31.167	59.076	75.742	48.7543	240.34	206.759	198.635	343.612	325.618	281.283
		49.08	31.557	32.08	30.6707	66.4073	69.1817	52.373	226.878	191.971	197.93	354.078	293.348	382.446
		49.17	30.536	32.3817	30.9173	72.2117	70.8083	50.788	229.393	190.572	210.27	323.132	337.71	347.643
		49.25	30.7247	31.9687	31.3727	65.291	69.162	51.9017	243.973	211.173	208.464	302.129	297.608	348.474
		49.33	30.7027	32.067	31.5623	62.215	68.8547	53.6943	252.282	210.368	206.049	311.966	348.745	310.932
		49.42	30.3693	32.716	31.3083	61.4583	73.503	49.389	253.881	203.094	216.993	320.719	302.75	333.592
		49.5	31.329	32.9463	31.0017	66.305	70.392	47.868	230.23	210.427	221.896	323.331	334.677	329.9
		49.58	32.3183	31.749	31.0963	64.544	84.9337	50.5973	209.631	191.018	208.255	355.827	315.654	355.364
		49.67	32.2277	33.0723	31.4183	62.886	68.612	52.0507	243.743	210.098	225.904	316.724	343.662	345.408
		49.75	30.8323	32.352	31.118	63.8527	68.3407	49.0593	231.449	221.751	214.195	405.898	327.252	349.357
		49.83	30.4507	32.5327	32.3343	66.9323	77.5323	54.3007	233.627	209.105	215.09	352.869	332.577	320.699
		49.92	30.5633	32.0937	32.1197	66.5547	75.505	51.2453	242.171	211.952	222.681	346.526	291.279	345.199
		50	31.1567	32.1843	31.112	65.3087	77.059	52.5407	246.062	203.764	218.404	352.705	338.675	351.543
		50.08	30.906	31.9463	31.0037	74.5283	71.5717	50.9247	256.404	219.614	215.595	307.461	308.741	307.567
		50.17	30.497	32.6427	31.178	67.558	72.8067	53.2927	245.375	217.4	214.306	357.597	352.044	307.737
		50.25	31.171	32.2477	31.3683	63.2777	73.3963	52.6843	259.721	204.147	216.886	346.15	347.551	337.315
		50.33	31.177	32.8983	31.214	60.5833	71.7117	52.9603	216.345	212.6	223.806	300.869	303.723	345.506
		50.42	31.3743	32.0873	32.1493	69.0347	71.003	52.059	241	190.407	225.334	325.722	402.287	347.254
		50.5	30.6863	32.7983	31.5397	65.9433	90.658	54.8843	262.856	219.122	214.652	328.487	313.918	337.669
		50.58	31.412	31.3453	30.463	69.7733	79.679	51.9493	260.747	200.589	215.796	327.156	342.586	350.488
		50.67	31.031	32.2287	31.4503	72.3213	89.653	49.115	234.306	219.595	204.811	362.609	353.251	337.816
		50.75	30.8573	31.4273	31.1847	67.609	75.1787	55.5053	241.15	196.77	218.11	294.886	335.644	305.517
		50.83	30.7053	31.8217	31.5067	70.01	83.5387	55.9677	240.598	209.403	197.863	353.474	290.382	347.381
		50.92	31.043	32.1347	31.263	65.604	75.3627	50.4823	253.942	216.638	219.78	322.832	338.403	357.385
		51	30.6277	32.2383	31.0587	63.6717	77.3783	52.6837	226.579	203.173	205.432	319.08	372.702	297.361
		51.08	30.8083	32.17	31.3097	67.2953	72.6667	54.623	252.855	201.869	209.512	348.712	338.713	305.754
		51.17	31.113	31.5593	31.5617	66.6837	74.3167	53.1567	219.169	200.891	212.166	342.748	346.62	364.803
		51.25	31.3107	32.5427	31.852	68.875	72.134	53.9167	220.585	216.887	225.196	366.71	328.704	323.128
		51.33	31.8247	32.5723	31.4997	68.9127	75.5657	53.2367	238.151	215.195	213.451	311.381	344.453	345.402
		51.42	31.1473	32.9133	31.1767	63.1037	78.3923	52.5373	232.404	209.782	214.183	305.836	343.437	342.84
		51.5	31.156	32.1033	31.0467	65.5087	71.1723	53.2373	250.013	211.749	205.039	352.746	306.384	343.813
		51.58	31.156	32.361	31.381	67.2333	86.91	54.7443	233.805	230.685	202.843	394.953	334.194	322.655
		51.67	30.096	31.6933	30.7597	64.991	81.1507	56.12	258.905	205.151	216.381	370.905	345.581	352.501
		51.75	32.0053	32.7903	31.526	63.6223	79.6137	53.0593	259.107	223.913	210.095	357.777	309.627	323.423
		51.83	30.4173	32.607	30.71	69.0653	74.363	55.5287	251.037	208.645	220.68	354.415	350.579	351.259
		51.92	30.5293	32.0377	31.3057	65.824	76.7477	54.387	248.911	202.056	207.676	300.784	350.185	323.13
		52	31.603	32.669	31.5813	69.1917	76.6147	51.253	243.407	219.93	196.162	308.516	366.252	296.587
		52.08	30.881	33.317	31.5297	67.0653	79.2677	54.6493	238.372	226.067	209.814	337.562	319.692	334.929
		52.17	31.0903	31.977	30.3263	66.1007	76.7347	54.1157	269.825	214.885	216.279	331.126	301.423	318.43
		52.25	31.5007	33.414	31.6833	70.4567	80.419	52.3777	250.154	208.522	204.745	344.825	340.394	354.11
		52.33	31.5467	33.3237	31.874	69.0083	82.715	55.3053	240.3	199.331	210.107	306.179	312.459	369.075
		52.42	31.083	31.7713	31.177	68.929	79.0797	55.3357	227.34	205.54	208.386	335.528	342.15	333.287
		52.5	30.7137	33.3217	31.54	68.278	75.2793	55.9163	262.328	207.397	228.671	308.441	340.731	355.563
		52.58	30.896	31.948	31.359	69.8417	73.642	57.516	262.482	212.578	220.405	347.491	313.113	343.394
		52.67	30.5337	32.118	31.7503	69.0463	79.688	54.0223	247.119	223.746	238.85	305.754	350.715	352.193
		52.75	31.145	32.4357	31.663	69.506	87.3413	52.412	270.617	215.287	209.065	403.717	342.148	343.149
		52.83	31.1767	32.2093	31.5643	73.4147	83.373	52.0597	238.51	228.918	219.061	393.92	335.694	350.759
		52.92	31.3163	31.9273	31.348	69.1293	82.1627	52.7133	267.15	232.116	208.785	352.057	337.428	331.789
		53	31.0397	31.8137	30.7967	67.691	87.0177	57.42	227.188	221.011	208.817	382.837	327.235	351.777
		53.08	31.094	31.339	31.734	65.982	87.2747	56.597	272.972	197.231	204.075	305.834	344.342	345.888
		53.17	30.5557	33.3087	31.3627	67.1623	82.7853	53.4413	223.737	194.583	208.39	319.072	297.246	357.435
		53.25	31.4627	32.8753	31.0637	72.228	79.761	52.5743	297.54	217.406	203.64	370.82	407.495	348.574
		53.33	31.0667	32.332	31.125	70.5647	83.9337	51.5517	266.488	229.835	218.909	312.22	346.962	308.836
		53.42	31.295	32.2163	31.3997	69.381	83.4437	54.8647	253.677	206.136	211.108	345.565	313.907	343.7
		53.5	31.361	31.561	31.9047	71.9303	98.4427	50.876	282.226	193.907	212.254	306.782	379.091	370.135
		53.58	30.774	31.7873	31.591	66.4183	86.14	55.306	263.875	201.686	212.8	355.343	347.987	310.743
		53.67	31.4067	31.8067	31.5343	71.326	86.543	56.3413	231.596	210.828	215.052	300.224	345.806	343.022
		53.75	31.4577	32.884	31.2073	69.5347	84.5757	56.657	248.28	209.151	226.247	357.816	306.979	357.135
		53.83	31.208	32.5273	31.8737	74.5963	88.9113	58.7777	246.751	192.169	227.32	341.231	332.046	357.994
		53.92	30.4693	32.842	31.735	73.3583	84.099	55.5147	267.603	192.597	232.648	363.053	346.211	310.821
		54	30.7687	31.7097	30.626	69.9803	92.363	56.414	252.576	205.318	227.923	355.347	351.418	334.206
		54.08	30.625	31.738	31.937	67.406	86.43	52.325	222.564	231.528	218.972	357.432	326.602	311.353
		54.17	32.139	32.4773	31.6333	69.893	86.8093	54.4007	261.672	219.143	207.925	343.764	346.089	365.761
		54.25	31.2733	32.0567	31.702	72.593	84.0803	55.9223	249.207	217.051	208.611	317.698	312.706	353.609
		54.33	31.1833	32.4113	32.2407	72.851	83.251	53.0433	259.468	211.646	232.448	358.008	297.921	368.789
		54.42	30.7303	31.7233	30.8803	74.3473	86.855	58.1383	268.549	215.293	211.995	338.134	354.848	345.327
		54.5	31.307	32.5287	31.314	69.0527	89.4307	56.7717	271.435	223.544	241.995	347.31	339.702	336.037
		54.58	31.0687	32.1153	31.7467	69.1077	83.476	56.5177	242.376	211.163	243.353	357.261	347.378	371.848
		54.67	31.497	32.1347	31.3067	66.776	89.5393	53.9473	262.407	200.152	219.675	353.98	295.47	357.926
		54.75	31.4947	32.1857	31.3153	72.47	91.1047	53.9963	240.358	226.639	230.019	349.192	296.546	365.922
		54.83	31.748	32.048	31.9087	71.8207	87.3713	52.4007	208.655	230.927	221.903	311.527	337.731	361.003
		54.92	30.8623	32.074	32.8033	78.1553	85.9817	58.759	257.729	214.551	208.417	355.74	349.029	352.856
		55	31.3	31.3867	31.4457	73.7783	83.086	57.045	252.482	214.661	215.366	392.214	385.623	356.702
		55.08	31.8933	31.4893	31.342	75.4723	84.9907	60.035	263.474	203.499	231.676	350.618	332.828	313.845
		55.17	31.6307	32.2193	31.9667	73.8167	95.3023	53.3317	241.061	215.505	220.369	309.467	310.235	377.552
		55.25	30.609	32.1287	31.4703	74.0393	118.102	57.4	264.046	204.49	227.113	350.626	339.647	334.333
		55.33	30.8583	32.057	31.1207	81.262	91.2807	56.215	237.612	212.261	219.877	358.753	312.154	357.59
		55.42	31.4237	31.9243	31.8083	85.9973	98.0073	59.6697	240.411	202.139	227.545	331.429	303.238	320.01
		55.5	30.8417	32.6787	31.261	74.075	92.059	56.9613	268.713	205.026	225.21	371.267	334.525	338.072
		55.58	30.8503	32.2113	30.841	70.7047	87.077	59.601	249.523	201.843	206.969	328.293	352.919	385.448
		55.67	31.123	32.333	32.0927	75.8447	99.0463	57.0333	276.769	201.618	233.04	352.486	317.328	358.729
		55.75	31.3067	31.922	31.684	73.4027	90.5493	55.9237	253.863	229.745	221.2	329.61	357.675	351.365
		55.83	31.1323	32.0173	31.4297	84.887	108.715	53.2413	241.453	223.137	215.46	379.813	354.201	356.844
		55.92	31.872	31.786	30.5697	75.0147	93.6203	55.693	249.603	212.576	245.408	340.338	347.428	322.33
		56	31.1817	32.6113	31.7497	76.2103	91.5957	59.882	255.376	210.562	238.045	370.169	359.059	348.116
		56.08	31.1683	32.466	31.2367	72.9307	98.7853	56.9497	242.931	222.941	213.628	354.986	348.497	357.821
		56.17	30.9187	32.0417	31.654	77.7223	96.51	59.023	247.39	215.504	227.243	375.136	335.364	350.143
		56.25	31.506	32.0493	31.5277	74.8533	114.128	58.5	252.753	222.608	212.46	395.767	339.866	365.134
		56.33	31.3303	32.0457	31.463	76.031	93.952	60.5693	240.788	207.85	213.816	304.716	315.404	362.926
		56.42	31.886	32.412	31.4433	74.7617	91.884	53.9027	246.523	225.912	210.851	362.458	336.104	363.738
		56.5	31.4337	31.7133	31.2723	77.9997	96.8943	57.129	248.388	211.955	216.446	376.245	360.312	366.66
		56.58	31.0707	31.7083	31.1313	77.945	102.425	58.439	253.986	213.367	218.351	364.624	334.413	369.568
		56.67	31.202	32.5817	31.5477	78.4783	89.8117	64.1533	253.321	230.263	244.094	325.464	351.112	388.471
		56.75	31.9197	31.746	31.8813	82.526	96.337	58.0957	243.014	220.088	221.397	350.543	333.56	320.245
		56.83	31.118	31.7547	31.2803	79.7437	97.4337	55.8737	253.318	223.696	208.372	352.443	339.718	356.515
		56.92	31.1647	31.8503	31.367	77.2743	96.89	62.3393	256.839	223.331	220.141	347.436	306.512	365.621
		57	31.2697	32.061	31.5703	79.5233	92.12	54.6907	246.375	213.246	218.979	357.696	347.385	364.755
		57.08	31.443	32.1777	31.843	81.2183	106.301	59.7447	237.267	204.42	211.827	347.276	361.921	359.24
		57.17	30.2493	32.4687	31.2653	77.1737	94.4727	59.7923	282.766	216.983	217.943	409.438	329.149	335.666
		57.25	31.2903	32.8073	31.396	83.2297	94.5107	57.286	270.402	222.195	223.922	393.221	349.707	374.587
		57.33	31.0397	32.0517	30.9057	83.6603	95.8087	60.0857	245.983	212.499	242.218	364.54	352.709	372.8
		57.42	30.7293	31.6513	31.8937	77.2413	106.632	63.18	271.095	219.927	216.197	363.816	331.847	355.389
		57.5	30.7203	31.957	31.3727	80.09	94.7843	61.7057	246.37	225.093	214.436	340.756	358.796	364.998
		57.58	30.9103	32.8157	31.6207	78.7793	98.1963	55.9303	257.787	228.54	228.781	392.837	349.01	352.641
		57.67	31.4253	32.6483	31.7057	74.5543	95.1837	61.8127	301.51	226.547	229.301	354.381	336.078	317.786
		57.75	31.5307	31.875	32.1867	81.2357	98.5747	55.1507	264.922	238.52	231.218	335.082	346.518	303.242
		57.83	32.6107	32.032	31.7513	78.2733	92.654	63.3473	260.793	214.331	213.418	339.945	356.477	363.352
		57.92	31.1773	31.155	31.0943	79.934	100.72	61.441	257.607	219.444	235.182	348.837	334.341	375.715
		58	30.8463	32.1503	31.664	84.8037	94.428	54.261	276.626	219.361	213.468	354.958	361.34	369.342
		58.08	31.0773	31.989	32.1803	82.91	94.4247	55.484	271.805	227.962	256.357	354.215	346.734	336.624
		58.17	30.758	33.4303	31.7907	81.3093	103.428	56.4193	235.227	233.045	225.52	342.382	322.007	319.977
		58.25	30.5637	32.204	31.351	84.789	104.683	59.4237	271.66	202.201	243.061	354.89	332.321	346.493
		58.33	31.2803	33.2417	32.0373	86.9007	104.141	59.5837	268.86	208.584	227.692	362.065	336.912	327.251
		58.42	31.4403	32.1477	31.269	85.7437	95.6437	59.1323	254.761	224.336	236.733	404.101	345.795	327.872
		58.5	30.7177	31.6683	32.4407	82.9873	99.8943	57.2917	241.63	215.047	239.916	377.687	316.967	378.599
		58.58	31.39	32.0967	32.0787	78.4873	100.072	62.6527	259.891	205.195	216.589	365.201	361.766	338.063
		58.67	30.3587	32.354	32.1403	93.623	96.684	54.8767	222.063	216.334	224.538	343.57	313.664	331.773
		58.75	31.267	32.9667	31.327	87.1043	106.761	57.977	269.831	239.439	228.385	351.348	351.734	374.668
		58.83	31.299	32.1293	31.3427	80.0043	108.277	58.7073	260.455	217.43	217.811	313.294	367.716	323.976
		58.92	30.9387	32.6713	32.2413	87.7737	101.953	56.5807	254.362	226.767	245.019	433.19	344.482	369.35
		59	31.1923	32.3033	31.785	85.2547	103.601	60.9063	262.289	225.645	226.612	317.739	338.633	363.247
		59.08	31.23	32.296	31.2233	81.535	103.14	60.7683	277.403	222.742	215.555	363.945	346.42	349.002
		59.17	30.586	32.1467	31.6383	91.572	106.73	61.2083	259.196	217.939	210.034	416.139	315.49	386.778
		59.25	31.12	31.274	32.502	85.532	97.8197	57.6147	266.25	217.727	215.836	320.452	339.382	370.684
		59.33	31.4323	32.592	31.2747	86.2433	106.036	66.943	257.171	221.616	214.619	327.492	333.354	374.647
		59.42	31.1177	31.972	30.9567	87.5957	102.374	60.9903	266.015	211.241	241.57	415.647	348.515	359.768
		59.5	30.74	34.0203	31.52	87.8257	96.038	64.2667	261.865	210.218	233.427	364.263	306.546	370.351
		59.58	30.873	31.83	31.6527	88.398	106.029	70.1623	284.44	242.712	241.961	362.556	319.941	367.644
		59.67	30.6983	32.2333	31.6867	91.922	102.286	58.0737	250.185	233.995	222.415	334.298	357.578	353.672
		59.75	31.7993	31.191	30.9597	90.644	114.767	56.0607	254.044	222.038	217.965	327.809	355.061	379.815
		59.83	31.682	32.1353	31.6173	91.06	106.043	57.5927	239.541	201.034	235.926	376.52	356.132	429.663
		59.92	31.2157	32.1813	31.764	83.4567	101.547	58.8783	262.158	226.372	239.716	361.306	322.93	325.484
		60	30.9603	32.0257	31.4563	88.182	103.487	62.3897	273.915	217.278	216.559	350.115	336.196	345.877
		60.08	31.301	32.2627	31.692	87.2837	107.865	63.2387	254.342	229.882	214.89	344.294	339.707	325.697
		60.17	30.906	32.433	31.774	91.38	103.929	62.408	248.44	235.888	239.306	416.113	363.015	325.623
		60.25	31.6333	31.3397	31.4103	89.0243	101.382	63.504	227.801	223.584	221.331	340.718	358.581	376.37
		60.33	31.533	33.3013	31.9123	92.0577	108.562	59.167	280.425	227.689	230.325	331.807	334.129	332.275
		60.42	31.284	32.1257	32.1013	93.072	104.181	61.6763	262.738	234.702	232.667	354.053	350.928	348.814
		60.5	31.4	31.6463	31.3903	91.5053	105.05	57.21	240.594	213.724	238.095	383.023	317.019	372.357
		60.58	31.511	31.4883	31.7567	86.8477	104.524	61.544	289.85	246.585	242.07	330.876	388.483	380.511
		60.67	31.0907	31.9887	31.5337	91.743	114.16	60.311	267.698	212.833	231.213	358.629	328.538	366.99
		60.75	30.894	32.085	31.4747	92.8717	109.693	59.9013	283.09	227.055	240.214	375.731	358.673	367.634
		60.83	31.588	32.437	32.2433	95.2533	106.578	60.7517	291.529	252.04	228.488	324.587	327.093	347.833
		60.92	31.9187	32.6047	30.8817	96.8593	107.978	56.6727	285.238	227.219	228.261	377.254	348.593	366.395
		61	30.845	31.866	30.6	91.075	104.152	57.113	258.445	227.762	229.573	329.716	365.193	381.168
		61.08	30.278	32.515	31.241	92.6107	104.878	59.4573	253.419	220.421	234.44	365.183	363.15	359.416
		61.17	31.3437	33.345	31.6337	93.0767	116.166	59.359	261.543	212.172	232.762	339.642	361.678	372.685
		61.25	31.287	32.215	31.0703	92.4877	116.177	64.4213	261.588	219.067	239.7	341.599	352.405	362.169
		61.33	31.9297	33.2483	31.1007	95.6453	111.457	62.261	236.325	259.5	228.25	365.405	315.271	368.574
		61.42	31.682	32.355	31.3343	90.836	107.852	58.6	254.124	226.88	233.182	358.132	357.892	356.27
		61.5	32.0833	32.144	31.633	95.94	102.918	62.9723	260.507	214.925	213.39	428.397	357.712	371.744
		61.58	30.929	32.0747	32.3243	90.9847	106.622	57.9083	232.809	224.417	227.546	369.909	349.983	337.601
		61.67	31.2113	32.5963	31.7257	93.3713	111.973	60.8757	281.728	252.545	223.999	376.749	351.945	352.255
		61.75	31.219	32.1753	31.8617	101.575	108.358	66.625	265.709	223.206	214.178	354.335	325.689	380.683
		61.83	31.1727	32.688	31.9963	95.898	102.407	62.6473	237.056	243.156	236.302	337.222	371.119	348.435
		61.92	30.8197	32.1527	32.0363	107.886	113.984	61.1787	242.776	226.447	222.699	325.237	378.413	375.981
		62	31.432	32.765	31.222	102.067	107.989	57.0817	264.683	226.03	221.875	353.051	368.235	368.31
		62.08	31.4313	32.4863	31.832	95.291	107.135	63.328	279.768	252.022	251.58	367.95	371.361	382.814
		62.17	32.0873	33.05	31.8423	100.292	114.145	59.72	255.601	227.011	258.124	320.182	325.066	351.825
		62.25	31.203	32.7197	31.5	96.3317	102.629	68.2673	273.805	244.897	237.688	346.877	360.898	352.491
		62.33	31.2677	32.2103	31.143	107.534	107.301	56.272	258.932	226.846	234.386	372.76	343.684	336.34
		62.42	31.7457	32.8603	32.3483	108.129	122.623	63.6873	260.96	220.099	241.355	351.042	358.203	368.26
		62.5	31.1943	31.9697	32.0653	114.416	110.881	60.757	283.767	226.92	242.93	373.924	362.248	361.005
		62.58	31.5987	32.65	31.5683	101.77	108.548	62.313	273.044	256.521	236.973	358.15	337.849	371.154
		62.67	30.8753	32.7543	31.6283	95.2707	113.025	61.2377	247.964	243.652	241.829	382.704	364.358	325.7
		62.75	31.3737	32.434	32.274	98.35	106.256	59.4547	284.759	219.659	233.166	386.109	354.187	384.052
		62.83	31.3013	32.673	31.3957	114.053	110.659	64.5637	256.028	224.536	220.201	401.571	361.981	322.543
		62.92	31.1717	32.484	31.227	98.85	121.064	60.5353	273.807	252.077	239.646	342.376	420.7	352.472
		63	30.235	32.5973	31.6403	95.4493	111.411	69.2303	229.518	224.582	243.415	370.622	323.618	343.536
		63.08	31.44	31.317	31.2847	102.253	121.558	64.3697	258.808	244.589	238.082	369.577	347.222	394.965
		63.17	30.8913	31.6513	31.069	98.6367	100.853	66.606	254.133	241.674	252.411	358.866	373.544	335.669
		63.25	31.3693	32.7497	31.6663	99.59	122.125	64.5883	267.596	245.778	231.974	330.494	335.949	381.453
		63.33	30.9133	32.9957	32.1787	105.224	111.306	67.6397	256.587	225.781	221.507	338.138	355.687	347.76
		63.42	31.0367	32.669	31.101	110.306	114.694	65.3973	279.501	240.497	235.299	373.346	326.431	384.286
		63.5	31.1173	31.6133	31.704	105.724	115.945	63.2693	286.336	234.958	245.322	382.096	364.641	334.039
		63.58	31.9123	31.9743	32.2743	109.736	114.058	60.5753	282.887	228.548	245.642	358.167	355.487	362.486
		63.67	31.4547	31.8707	31.6633	108.379	120.536	59.788	235.573	250.808	227.578	368.046	340.929	401.785
		63.75	31.2743	32.088	31.7943	104.898	107.78	61.5617	255.488	221.806	251.912	380.078	356.976	336.995
		63.83	32.0943	32.6083	31.172	107.314	126.98	63.441	279.848	251.407	226.631	396.867	332.382	344.642
		63.92	30.8097	31.5463	32.4563	103.12	110.606	58.1703	258.007	240.3	231.922	313.796	347.927	337.987
		64	30.7447	32.5017	31.8847	99.173	117.087	64.452	239.346	236.432	243.304	375.705	361.63	338.134
		64.08	31.657	31.913	31.5097	112.511	126.713	61.5897	259.858	222.84	250.992	436.445	371.816	370.942
		64.17	32.557	32.9957	32.114	108.233	107.097	67.3137	232.537	235.933	234.145	364.974	336.683	349.379
		64.25	31.8083	32.001	32.4047	106.674	115.79	64.0583	258.169	223.545	228.968	324.344	347.817	386.51
		64.33	31.371	32.1477	32.241	109.891	116.48	61.509	243.116	252.637	261.58	369.149	329.066	397.351
		64.42	30.9867	32.2363	32.153	100.592	116.175	64.795	256.618	237.939	241.143	320.455	421.978	368.214
		64.5	31.708	32.2103	32.308	109.889	115.448	60.538	290.83	234.826	250.961	373.556	346.593	398.028
		64.58	30.8303	32.3663	31.255	111.355	107.368	65.6077	280.035	234.714	229.91	383.496	374.137	371.657
		64.67	30.7707	31.8617	31.2153	120.688	127.886	62.691	253.449	254.625	227.984	336.921	350.709	369.29
		64.75	32.1497	32.417	32.0997	106.811	130.262	60.9003	265.806	237.965	251.51	356.146	360.548	377.621
		64.83	31.7997	34.0823	31.6657	111.591	111.009	64.078	272.993	243.309	230.137	394.525	403.295	375.002
		64.92	30.9813	32.258	32.038	105.442	118.412	63.8973	297.259	228.044	247.165	330.199	361.866	351.937
		65	31.218	32.2723	31.5473	104.886	116.075	66.01	275.826	229.76	244.355	358.757	340.999	340.657
		65.08	31.1007	32.4317	31.6513	106.772	118.125	68.4603	278.307	232.888	257.616	343.269	319.803	379.047
		65.17	31.5313	31.3337	32.1587	112.275	114.472	66.5427	263.426	238.384	255.129	334.919	378.819	390.802
		65.25	31.544	32.9453	32.0363	114.903	116.227	66.9653	240.067	246.695	229.844	367.159	370.752	349.9
		65.33	31.5063	32.2793	31.5673	108.377	111.287	63.2347	254.586	244.888	239.576	371.819	346.626	343.149
		65.42	31.4723	32.491	31.946	113.379	105.195	61.9533	263.147	241.037	231.724	368.839	324.423	336.384
		65.5	31.3117	32.481	32.3277	113.71	117.876	67.4703	278.417	241.608	250.714	353.125	336.039	376.332
		65.58	31.4517	33.153	32.1657	108.477	114.782	67.389	260.167	216.523	256.664	379.983	378.757	341.391
		65.67	30.9883	32.0827	31.439	108.653	122.622	64.845	279.15	234.845	241.961	334.728	319.872	395.613
		65.75	31.8537	33.2733	32.463	110.253	110.547	63.9403	268.6	245.498	242.076	363.582	371.185	336.996
		65.83	31.3873	32.672	31.97	105.458	133.896	58.8227	257.749	230.992	243.944	340.37	332.81	331.636
		65.92	31.371	32.4787	31.1507	111.795	128.286	69.3877	260.632	240.892	256.131	371.804	373.162	350.11
		66	31.5633	31.5897	31.565	108.781	117.741	68.1057	258.779	238.512	235.8	348.594	361.344	338.807
		66.08	31.1447	32.9443	31.761	114.258	113.39	73.1123	302.151	219.957	253.785	387.623	326.84	387.348
		66.17	31.3983	32.2373	31.3877	114.89	123.463	67.368	290.457	250.075	242.107	324.188	387.529	339.964
		66.25	31.5263	32.265	32.199	119.304	121.104	67.2223	266.442	241.082	242.939	370.816	371.755	358.626
		66.33	30.9953	31.431	31.875	120.751	120.837	63.4937	293.676	238.379	240.334	412.219	356.133	382.79
		66.42	32.2177	32.1987	31.8323	114.941	113.077	63.445	254.674	220.613	232.635	335.621	352.048	339.48
		66.5	32.5717	33.1867	31.3923	106.599	112.202	77.473	279.818	247.469	231.961	376.983	336.726	392.934
		66.58	30.9107	32.0883	31.3597	120.593	121.267	64.1163	280.401	238.381	233.134	330.841	353.808	397.781
		66.67	31.2373	32.5553	32.2353	120.838	124.172	66.2947	273.572	252.301	251.522	374.146	369.576	345.092
		66.75	31.3737	32.2103	31.85	133.208	116.025	66.2593	296.19	241.858	266.981	375.437	349.281	385.01
		66.83	31.6567	31.9187	31.31	111.713	122.502	64.701	295.997	260.173	242.973	372.601	350.466	346.69
		66.92	31.3337	32.7037	31.2503	123.591	119.773	66.8653	269.541	247.656	250.768	375.357	389.847	372.868
		67	30.4807	31.481	31.6273	127.645	111.329	70.142	290.271	233.092	266.346	362.905	350.14	392.829
		67.08	31.389	32.456	31.7927	116.461	134.76	65.164	267.588	239.463	265.809	433.118	394.486	372.253
		67.17	31.622	32.4063	32.2687	111.865	144.244	62.8647	311.514	250.858	230.88	363.808	367.989	360.889
		67.25	31.572	32.7123	31.26	118.377	129.729	70.1153	288.648	255.846	234.301	336.979	325.992	339.949
		67.33	31.5187	32.4353	31.915	121.05	115.815	72.5347	298.887	240.642	242.04	354.634	366.981	378.761
		67.42	31.8943	32.835	32.0763	115.756	120.718	67.4613	272.461	230.606	250.492	427.166	376.399	388.939
		67.5	31.4317	32.2417	32.1657	121.519	119.007	64.395	298.942	245.117	258.548	344.276	432.034	340.284
		67.58	31.41	33.103	32.253	113.438	124.448	65.59	255.641	223.715	242.554	376.01	322.862	335.195
		67.67	31.3323	31.9347	32.507	132.222	124.406	68.8777	284.992	253.284	241.771	362.366	369.412	348.607
		67.75	31.733	31.637	32.5147	117.776	116.607	64.853	304.515	237.363	252.45	375.676	373.132	385.949
		67.83	31.5203	32.4713	31.8033	120.853	119.454	62.9417	281.173	243.077	234.718	377.335	378.833	384.48
		67.92	32.4323	32.876	32.4833	118.246	118.295	69.156	239.374	244.732	251.807	348.511	366.495	362.427
		68	31.1813	32.503	32.1417	122.623	118.454	71.93	286.241	242.336	246.05	442.463	347.201	396.239
		68.08	31.575	32.097	31.6437	118.914	122.676	69.4953	285.167	253.104	241.943	375.61	376.024	388.672
		68.17	31.588	32.0763	31.4923	116.713	129.503	72.039	283.572	241.376	241.483	369.698	327.878	390.94
		68.25	30.8073	31.7427	31.968	120.351	125.779	69.5297	286.191	253.103	245.557	367.568	320.15	370.483
		68.33	31.253	33.1013	31.6317	120.072	120.686	72.312	286.161	228.632	241.978	363.145	367.786	385.383
		68.42	31.1807	31.9943	31.4843	122.453	131.047	68.036	281.705	260.034	240.113	337.16	408.509	388.429
		68.5	31.5773	32.1267	31.908	117.698	118.123	75.7427	267.234	244.215	264.503	370.543	373.422	356.056
		68.58	31.4343	32.1827	31.878	112.902	129.761	65.5767	253.317	230.918	267.438	395.476	372.592	397.622
		68.67	32.0017	31.9443	32.453	124.248	116.135	69.7717	289.542	242.203	240	348.944	369.683	381.345
		68.75	32.0273	32.0443	32.328	116.428	127.747	67.5787	283.787	244.552	267.424	364.318	373.882	386.472
		68.83	31.4083	32.019	32.619	122.949	119.224	67.44	260.825	233.529	239.664	334.541	370.241	352.679
		68.92	31.636	31.7087	31.924	124.971	131.687	73.1057	293.804	252.134	256.068	341.719	380.887	348.392
		69	31.1787	32.2637	32.772	123.118	134.988	74.5807	296.663	246.263	257.892	333.828	374.873	350.968
		69.08	31.2037	32.1077	31.6767	115.138	120.565	68.1773	286.055	244.116	243.197	440.544	349.95	394.945
		69.17	31.216	32.0503	31.666	123.912	119.394	66.6143	284.389	258.291	245.31	357.727	413.651	352.837
		69.25	30.987	32.543	31.1453	124.905	116.659	65.0433	244.313	249.881	267.373	329.913	404.822	409.845
		69.33	31.437	32.4223	31.7203	120.245	120.839	71.4807	288.348	227.191	254.501	392.403	353.989	384.188
		69.42	31.0113	32.336	32.5243	119.323	123.377	72.215	272.621	256.339	255.495	382.622	374.369	388.036
		69.5	30.9027	33.2643	31.9017	123.651	119.683	73.3003	290.873	248.401	247.685	342.515	388.919	392.188
		69.58	31.3737	32.2967	32.2797	117.377	133.641	69.3197	274.005	252.768	260.526	416.244	335.857	395.569
		69.67	32.888	31.7077	31.999	123.935	119.202	71.6723	265.159	247.027	275.543	346.949	350.732	387.509
		69.75	31.028	32.1157	31.7293	128.356	123.537	72.968	278.97	231.268	256.386	340.521	326.589	431.785
		69.83	31.3943	33.2647	31.134	122.23	115.662	73.8617	288.773	238.448	262.387	391.693	328.544	344.92
		69.92	31.2183	32.5137	31.1343	126.054	133.257	69.5787	263.896	259.385	247.156	347.075	383.161	398.514
		70	31.1827	32.234	31.0857	122.796	125.661	68.494	243.78	226.76	236.652	325.646	378.76	350.364
		70.08	31.4093	32.8793	31.712	124.915	145.619	68.7637	278.698	239.112	249.248	415.829	403.613	368.119
		70.17	31.0503	32.4183	32.2663	119.63	124.749	73.4387	269.549	267.928	256.495	384.257	364.969	362.505
		70.25	32.68	32.1547	31.6323	125.839	129.439	74.3623	284.76	256.505	245.781	423.13	375.28	352.672
		70.33	31.5453	32.4363	31.5053	126.494	118.181	67.6493	284.112	233.51	242.507	407.145	411.208	392.657
		70.42	31.2313	33.1837	31.6773	128.505	121.343	67.7603	298.768	256.223	256.102	359.132	354.606	355.15
		70.5	31.4223	32.2253	31.3813	125.395	127.413	71.2323	274.118	250.686	252.121	375.844	372.793	347.167
		70.58	32.16	32.8283	31.4507	124.959	120.317	69.188	270.673	266.12	264.158	441.04	422.418	399.26
		70.67	31.0943	31.773	31.945	129.066	129.151	69.5747	305.927	240.915	263.394	341.558	374.916	361.35
		70.75	31.484	31.8587	31.8323	128.142	138.528	71.198	296.495	255.288	264.442	426.059	379.555	391.601
		70.83	32.7737	31.8697	32.0633	129.311	122.774	81.1023	274.752	240.136	253.32	351.684	346.146	385.188
		70.92	30.8847	31.7617	32.0223	123.841	127.441	73.1627	287.968	264.46	240.211	413.823	376.057	346.343
		71	31.5553	32.0377	31.8153	126.164	147.233	81.455	271.337	252.344	276.431	386.723	395.23	391.341
		71.08	31.25	32.006	31.8483	121.095	116.967	74.34	291.193	252.619	256.524	331.544	376.487	362.449
		71.17	31.8773	32.218	32.6057	122.178	135.402	67.9607	296.51	240.663	257.055	335.147	360.385	384.334
		71.25	32.0407	32.733	31.186	123.48	128.268	82.958	292.901	241.783	259.449	384.885	437.988	403.388
		71.33	30.878	32.384	33.097	131.441	129.987	68.0383	282.515	235.559	260.626	375.877	337.534	396.105
		71.42	31.3037	32.8043	31.292	131.585	135.28	76.4243	290.675	258.074	282.425	435.397	379.716	360.892
		71.5	31.6123	32.1677	32.0643	127.773	130.282	73.0443	259.912	241.623	287.714	389.4	381.212	412.206
		71.58	31.6037	33.1227	31.663	121.494	117.368	73.9057	275.684	253.801	257.278	402.752	381.378	359.002
		71.67	31.5607	32.261	31.1627	126.594	137.857	70.067	305.403	268.77	246.355	373.343	382.201	384.293
		71.75	31.602	31.512	31.7627	127.328	130.978	74.8537	276.881	265.717	253.102	404.6	387.437	368.075
		71.83	31.621	32.2967	31.5537	126.907	133.001	74.3123	286.335	248.898	254	371.995	340.176	356.449
		71.92	32.1403	31.4267	30.88	128.357	155.406	71.9303	306.914	253.348	253.71	371.884	388.765	384.2
		72	31.899	32.8937	31.3893	122.454	134.125	77.7487	299.008	254.771	248.33	380.179	350.884	353.043
		72.08	31.7677	32.7547	31.957	124.588	135.516	72.266	279.891	231.61	253.114	388.478	386.095	400.51
		72.17	31.8573	32.4043	32.8167	126.286	126.908	73.5157	298.697	262.189	251.307	440.278	346.828	359.172
		72.25	31.944	32.9123	31.2713	131.919	135.739	77.69	286.511	236.841	255.749	355.544	341.081	398.425
		72.33	32.056	33.0883	31.2293	128.447	129.01	72.0823	282.894	251.459	256.648	389.232	342.004	391.235
		72.42	31.64	32.1687	31.73	137.504	146.035	81.2843	282.618	258.793	263.511	453.883	340.456	364.929
		72.5	31.602	32.344	32.114	130.955	129.339	75.5847	260.976	238.698	270.937	386.184	383.298	349.282
		72.58	31.422	32.3243	31.308	127.331	125.234	72.769	262.103	265.202	252.465	347.748	338.708	353.785
		72.67	32.1143	31.7233	32.1207	128.741	142.571	73.2897	302.792	259.644	258.842	391.74	376.026	403.082
		72.75	31.2117	32.2657	32.6427	139.217	145.19	77.6457	287.081	250.657	265.005	342.712	335.68	365.311
		72.83	31.166	33.5417	31.7147	126.831	143.624	74.5097	315.372	249.134	244.076	412.055	395.975	377.588
		72.92	32.2287	33.0997	31.3543	132.865	124.845	79.6193	262.13	250.996	263.877	383.524	406.357	356.166
		73	31.9603	32.0693	31.0403	136.844	147.114	78.2393	292.989	254.797	258.793	365.95	398.353	358.166
		73.08	31.8777	32.629	31.429	127.923	122.612	74.075	274.85	250.671	255.136	421.216	384.16	403.455
		73.17	32.367	31.985	31.904	128.704	133.726	73.194	300.346	272.85	287.214	347.048	384.152	391.56
		73.25	31.6773	32.5347	31.74	138.474	134.234	89.693	308.626	255.216	275.214	349.625	370.809	396.208
		73.33	32.105	32.6903	32.6253	134.913	143.736	87.6023	299.384	258.412	272.424	348.952	338.739	363.842
		73.42	30.9207	31.54	32.2153	130.397	121.965	79.0413	265.422	260.935	293.626	376.888	396.027	393.355
		73.5	31.924	32.0987	31.4497	125.095	145.627	81.3283	332.843	266.625	276.082	377.766	333.838	394.735
		73.58	32.153	31.5913	32.411	132.509	132.582	74.7463	273.107	262.129	263.422	391.877	385.325	386.332
		73.67	31.592	32.338	31.6137	128.501	133.77	70.936	270.021	249.419	282.222	388.85	392.475	346.66
		73.75	31.7513	32.44	32.1777	132.142	133.387	77.6743	283.201	257.927	266.016	358.611	377.952	415.411
		73.83	32.7607	32.511	31.515	133.944	142.311	75.2383	277.646	258.459	269.102	364.147	341.914	400.315
		73.92	31.6917	32.6047	32.1133	128.5	127.286	81.778	307.918	260.656	256.35	389.557	347.572	398.816
		74	31.1313	32.39	32.2833	129.865	132.488	79.4063	284.201	261.751	275.774	381.854	358.164	363.801
		74.08	32.0537	32.2023	32.541	134.695	127.353	73.58	275.821	272.504	259.165	385.138	363.354	407.716
		74.17	32.058	32.4187	32.0297	134.087	135.625	81.2043	278.671	258.191	265.552	367.112	348.149	350.802
		74.25	31.2153	32.081	32.0277	129.817	137.402	81.0797	298.405	250.592	279.546	342.374	379.246	361.485
		74.33	32.3593	33.5833	31.777	128.651	151.006	74.755	281.339	261.586	249.782	368.487	367.058	353.316
		74.42	31.6357	32.179	31.8777	128.834	133.493	77.6747	312.689	270.863	264.7	351.026	392.148	349.615
		74.5	31.3633	32.0653	32.0473	139.947	142.619	77.1453	298.919	274.271	281.503	337.232	340.668	403.826
		74.58	31.5413	32.658	31.786	136.348	131.782	83.338	309.35	244.495	266.493	445.222	375.947	362.138
		74.67	31.7293	32.0097	31.565	134.708	127.891	81.626	307.322	270.754	256.424	453.801	403.79	414.975
		74.75	32.299	32.1277	32.7627	140.297	135.635	86.1087	288.094	250.89	290.022	365.074	334.237	387.51
		74.83	31.1907	32.5907	31.8007	123.899	130.361	77.7107	280.616	268.691	259.225	366.516	349.549	410.913
		74.92	32.2263	32.4257	31.655	139.77	140.593	87.315	302.435	267.108	284.132	373.485	387.257	362.727
		75	31.354	32.126	32.415	126.812	136.167	84.425	298.422	252.263	263.94	359.533	332.993	361.824
		75.08	31.603	32.4593	32.1247	132.421	129.103	80.2677	307.022	251.07	273.297	345.97	348.945	410.996
		75.17	32.4113	33.0483	32.3227	133.981	126.008	84.099	276.833	260.664	263.591	363.177	387.288	381.748
		75.25	31.3927	32.1523	32.0327	139.219	138.955	85.5413	317.543	251.813	273.366	338.814	383.244	413.87
		75.33	31.482	32.1323	31.4763	134.366	142.695	78.6573	296.838	268.261	274.751	378.81	382.513	407.427
		75.42	31.7183	32.699	31.936	135.34	139.078	88.9177	273.024	244.698	278.507	350.109	351.076	456.689
		75.5	31.5637	32.0263	31.733	131.785	142.847	83.981	310.044	261.781	274.003	342.484	343.82	402.875
		75.58	32.4383	32.1957	31.9527	135.283	151.36	78.8177	285.429	266.752	258.673	416.071	343.912	405.482
		75.67	31.4743	32.7263	31.048	128.807	150.605	78.568	290.31	248.202	264.344	362.215	405.263	369.673
		75.75	32.474	32.0457	32.2903	134.716	140.387	86.5287	311.602	270.291	272.579	351.124	344.408	411.461
		75.83	31.4403	32.692	32.076	134.509	140.104	87.8493	299.799	261.615	253.597	402.322	369.525	415.446
		75.92	31.501	31.9303	32.874	133.868	138.907	95.537	301.302	251.962	263.155	384.391	382.833	412.592
		76	31.6777	32.3443	32.0123	136.111	120.081	85.3737	317.932	266.239	254.848	362.35	381.608	354.436
		76.08	32.136	31.0267	32.005	128.369	126.342	88.889	288.338	265.062	273.768	381.559	455.231	411.686
		76.17	31.3917	33.002	32.215	135.016	138.237	80.001	247.332	270.418	276.932	368.281	344.951	402.543
		76.25	31.997	31.5657	32.693	142.508	154.451	82.7473	324.251	261.494	261.005	349.67	381.113	363.378
		76.33	31.3623	32.2357	32.1437	128.917	164.316	79.0893	332.268	264.081	265.925	391.127	390.724	361.023
		76.42	31.8357	32.323	32.3473	139.691	141.921	96.108	310.001	260.387	295.303	358.985	401.113	420.113
		76.5	31.8863	32.5653	31.536	134.394	127.092	86.264	299.098	254.231	269.265	404.572	391.189	419.563
		76.58	32.4903	32.738	32.3257	136.021	169.172	90.2367	295.53	267.94	270.038	357.193	387.642	372.351
		76.67	31.7997	31.973	32.2237	134.322	159.374	79.8207	310.406	267.358	286.809	462.164	381.866	400.17
		76.75	31.7703	32.0907	31.6617	146.247	144.593	83.3633	313.866	271.718	274.989	357.349	398.918	389.513
		76.83	31.7353	31.6177	31.8543	130.154	137.187	81.3857	292.625	261.176	274.273	386.239	339.482	409.892
		76.92	31.8213	32.601	31.7797	122.242	160.846	83.6913	310.708	253.448	276.864	417.115	396.176	358.57
		77	31.8867	32.27	31.3527	144.202	167.036	83.875	297.192	265.462	264.328	350.928	344.577	404.862
		77.08	32.0267	33.228	32.5093	129.764	134.95	88.797	288.784	276.686	282.408	426.842	416.552	372.219
		77.17	32.047	32.0883	31.931	138.703	164.709	93.5077	332.444	254.968	266.707	358.547	386.927	366.516
		77.25	31.0603	31.7837	31.4567	137.57	142.234	91.6297	301.618	273.723	264.791	448.295	357.637	406.413
		77.33	32.5797	32.987	32.4147	138.547	137.125	88.508	303.049	268.646	274.38	392.091	359.425	415.658
		77.42	32.4247	32.169	32.505	140.521	139.785	90.8723	282.093	261.097	265.365	365.731	434.291	409.573
		77.5	31.5403	31.531	31.9283	132.296	151.883	86.512	259.45	284.945	282.044	384.903	388.077	412.79
		77.58	31.8423	33.4853	31.7443	136.225	150.335	90.0977	308.992	267.245	273.486	366.286	379.079	430.837
		77.67	32.2757	32.611	31.8543	136.741	135.657	94.5783	294.417	272.871	274.407	374.456	394.942	409.563
		77.75	31.983	32.336	32.1883	135.798	142.36	86.4507	297.036	274.948	290.36	386.684	389.89	371.92
		77.83	31.6343	32.496	32.3547	133.289	130.13	92.7297	302.051	284.078	273.272	408.961	350.553	397.286
		77.92	31.525	31.821	31.945	145.33	135.428	87.5487	309.624	264.279	274.556	369.603	380.85	367.027
		78	32.0587	32.5117	31.7327	142.909	130.008	89.3717	291.303	265.429	271.668	425.175	393.158	389.295
		78.08	32.819	32.5017	32.1233	141.062	146.562	95.2007	300.602	265.382	271.735	385.054	351.633	459.446
		78.17	31.7743	32.449	31.8747	133.823	156.477	88.8043	340.325	269.12	266.595	371.605	370.569	406.161
		78.25	30.76	32.3307	32.1113	136.814	158.971	96.9673	288.066	256.342	284.118	435.167	389.689	362.22
		78.33	31.9457	32.766	32.697	141.708	149.955	86.138	324.233	259.481	261.739	393.076	384.226	419.184
		78.42	33.3997	32.6837	31.6253	138.296	128.821	90.9163	306.362	274.384	280.69	365.74	389.538	416.589
		78.5	32.9847	32.359	31.72	143.377	151.777	94.1517	305.943	277.561	277.189	457.877	403.902	388.568
		78.58	32.456	32.3067	31.997	131.911	137.137	95.979	266.717	261.116	283.813	380.709	369.756	436.004
		78.67	31.3397	31.149	31.736	152.727	151.418	97.634	326.609	264.091	281.888	372.104	360.499	421.577
		78.75	32.6513	32.3617	31.3163	133.095	152.729	100.565	288.461	291.418	300.843	379.407	392.383	403.746
		78.83	31.534	31.6433	32.006	134.463	140.093	92.44	284.79	278.703	277.553	365.005	396.015	384.815
		78.92	31.921	33.5857	32.0883	138.088	154.72	90.0653	265.229	283.448	273.307	401.564	369.264	417.286
		79	33.679	33.0057	32.354	140.091	147.997	97.0127	310.655	274.264	291.131	429.741	392.888	375.829
		79.08	32.1023	33.1207	31.7337	133.791	139.262	101.752	295.372	269.273	280.718	384.424	355.384	356.599
		79.17	32.874	31.7477	32.079	147.661	134.101	96.6447	320.779	266.147	283.996	392.017	408.707	366.578
		79.25	32.8103	32.0753	32.5587	159.597	136.261	89.2337	307.311	299.559	278.16	402.668	364.177	366.755
		79.33	31.7903	32.3553	31.8233	140.402	156.329	94.36	308.082	279.641	274.385	365.686	382.776	405.98
		79.42	32.564	32.1647	32.627	144.419	145.828	101.293	269.627	284.116	300.704	356.262	367.671	409.361
		79.5	32.122	32.8073	31.8843	137.071	140.894	96.019	346.107	277.445	294.583	390.099	399.785	389.914
		79.58	32.2413	32.6247	31.7527	137.338	139.886	99.589	286.336	285.282	275.067	377.579	407.584	422.144
		79.67	32.644	33.6093	31.8863	132.294	143.951	97.6527	290.254	265.191	289.544	411.819	388.094	393.119
		79.75	33.3843	32.6683	32.4567	138.174	157.243	101.905	338.714	283.444	274.455	354.885	402.237	417.246
		79.83	33.2983	32.208	33.074	143.723	157.751	101.746	293.315	271.676	281.227	412.646	392.268	412.243
		79.92	32.025	32.3353	31.411	138.564	142.56	100.227	312.8	291.064	272.828	392.424	422.357	385.61
		80	31.9827	32.1413	31.5723	145.345	169.998	108.1	340.064	285.51	296.836	396.275	399.462	418.738
		80.08	32.4703	32.5103	31.9597	140.569	148.215	100.514	291.172	283.081	280.153	387.2	403.16	430.647
		80.17	32.2483	31.7117	31.947	139.141	154.297	98.7707	301.613	269.452	299.416	393.728	377.285	405.586
		80.25	32.25	31.9863	31.5353	139.314	144.802	96.602	302.079	261.63	267.978	357.289	394.431	365.075
		80.33	31.56	31.732	31.322	138.614	145.756	98.412	320.392	278.829	276.523	389.098	375.273	411.765
		80.42	32.99	32.3403	31.753	142.905	139.071	102.033	333.677	287.557	290.068	370.494	388.907	371.852
		80.5	32.7997	33.292	31.9437	138.079	146.987	97.8443	271.429	281.142	287.872	398.975	379.93	381.777
		80.58	32.5563	31.552	32.6553	145.288	164.984	99.047	303.574	282.305	269.414	417.624	360.766	382.866
		80.67	33.4987	32.467	31.8687	136.167	146.474	106.092	282.618	267.499	283.283	393.418	395.025	368.84
		80.75	34.1687	32.461	32.746	138.43	168.263	104.145	298.617	263.139	288.307	367.666	402.301	412.81
		80.83	33.215	32.0727	32.505	136.571	150.315	108.98	310.436	261.194	268.885	450.071	443.846	375.446

## Sheet: Panel G
	Concentration (nM)
Mi	100	1.10389	0.821509	0.860494
Ms	0.01	0.594832	1.30396	1.15776
	0.03	4.50907	2.79178	1.92329
	0.1	2.51976	2.73305	5.5622
	0.3	1.43577	2.62978	5.39906
	1	5.26076	9.21296	5.63908
	3	15.3831	19.5693	15.9665
	10	42.4542	45.9318	47.8996
	30	88.7552	104.209	105.65
	100	109.727	113.006	113.819

## Sheet: Panel H
		Dimer									Trimer
	Vehicle	0.01	0.03	0.1	0.3	1	3	10	30	100	0.01	0.03	0.1	0.3	1	3	10	30	100
	1.30389	0.884645	2.3024	0.909511	3.86641	5.03469	12.5574	43.9911	99.4312	119.113	1.4674	1.03104	0.665894	2.61015	11.4085	10.5082	43.0247	92.5155	110.053
	0.621509	1.20004	0.685056	1.69057	0.734014	2.78226	9.82433	29.7629	104.945	111.522	0.65834	0.423687	0.959086	0.620176	3.63811	15.8398	53.4901	105.559	109.482
	0.860494	1.08745	1.22765	1.0376	2.00197	5.8657	0	53.0743	94.2888	112.737	0.593043	0.901267	0.649768	1.9901	4.19078	9.59866	38.4235	91.5663	108.085
