# Supplementary material for: Inert and seed-competent tau monomers suggest structural origins of aggregation
Source: eLife. 2018 Jul 10;7:e36584. doi: 10.7554/eLife.36584 (PMC6039173; doi:10.7554/eLife.36584)
Supplement: Figure 2—source data 1. [file elife-36584-fig2-data1.xlsx]

## Sheet: Panel A
CD
	Wavelenth	FDM	MDM
	250	0.391718	0.0298187
	249.9	0.341956	-0.03836
	249.8	0.263442	-0.0435638
	249.7	0.208767	-0.070611
	249.6	0.220279	-0.0686731
	249.5	0.224179	-0.0964307
	249.4	0.248739	-0.114973
	249.3	0.239443	-0.12855
	249.2	0.204102	-0.131412
	249.1	0.196421	-0.0934552
	249	0.204907	-0.0598529
	248.9	0.247983	-0.0199561
	248.8	0.334014	0.0237622
	248.7	0.373937	0.086355
	248.6	0.396261	0.124451
	248.5	0.36577	0.11306
	248.4	0.358126	0.0905377
	248.3	0.40502	0.0771924
	248.2	0.373333	0.0539044
	248.1	0.324905	-0.0019397
	248	0.263068	-0.0458716
	247.9	0.218481	-0.0866205
	247.8	0.188189	-0.107349
	247.7	0.174433	-0.0809668
	247.6	0.200713	-0.0868945
	247.5	0.184284	-0.0637811
	247.4	0.208622	-0.0945148
	247.3	0.214772	-0.108308
	247.2	0.213939	-0.109478
	247.1	0.216943	-0.094967
	247	0.179381	-0.043656
	246.9	0.189481	-0.0344464
	246.8	0.165307	0.0206189
	246.7	0.150831	0.00168701
	246.6	0.10059	-0.00933289
	246.5	0.136584	-0.0291772
	246.4	0.0919501	-0.0294855
	246.3	0.0607306	-0.070434
	246.2	0.0512537	-0.130792
	246.1	0.020144	-0.160284
	246	-0.0143005	-0.207607
	245.9	-0.0482434	-0.186039
	245.8	-0.0758368	-0.138398
	245.7	-0.122827	-0.0528815
	245.6	-0.133815	-0.05659
	245.5	-0.148128	-0.0130304
	245.4	-0.204594	0.0295258
	245.3	-0.214642	0.070365
	245.2	-0.191823	0.0996118
	245.1	-0.147061	0.0820801
	245	-0.152997	0.0437488
	244.9	-0.14415	-0.0539246
	244.8	-0.127838	-0.117067
	244.7	-0.116881	-0.149378
	244.6	-0.0558069	-0.202177
	244.5	-0.0487292	-0.219289
	244.4	-0.0752979	-0.269595
	244.3	-0.115081	-0.269305
	244.2	-0.119739	-0.285535
	244.1	-0.142365	-0.304431
	244	-0.163514	-0.283254
	243.9	-0.185422	-0.265413
	243.8	-0.215809	-0.24969
	243.7	-0.223058	-0.28322
	243.6	-0.185992	-0.313318
	243.5	-0.18055	-0.388427
	243.4	-0.191396	-0.408675
	243.3	-0.204395	-0.412507
	243.2	-0.210383	-0.417899
	243.1	-0.225549	-0.456243
	243	-0.257681	-0.465428
	242.9	-0.273906	-0.465361
	242.8	-0.338145	-0.44897
	242.7	-0.424909	-0.409048
	242.6	-0.473397	-0.392306
	242.5	-0.519335	-0.414078
	242.4	-0.538794	-0.418395
	242.3	-0.513003	-0.416664
	242.2	-0.447264	-0.409094
	242.1	-0.423676	-0.397631
	242	-0.385867	-0.442235
	241.9	-0.354764	-0.431591
	241.8	-0.290215	-0.414694
	241.7	-0.243102	-0.388508
	241.6	-0.254968	-0.34679
	241.5	-0.270613	-0.289678
	241.4	-0.338285	-0.27884
	241.3	-0.393123	-0.301931
	241.2	-0.429518	-0.29022
	241.1	-0.46891	-0.280354
	241	-0.491825	-0.323555
	240.9	-0.570554	-0.365547
	240.8	-0.593915	-0.430908
	240.7	-0.602176	-0.481475
	240.6	-0.620082	-0.495167
	240.5	-0.605227	-0.481348
	240.4	-0.60828	-0.44121
	240.3	-0.618532	-0.443906
	240.2	-0.621136	-0.46124
	240.1	-0.603682	-0.462892
	240	-0.573692	-0.477591
	239.9	-0.55635	-0.496281
	239.8	-0.543975	-0.549791
	239.7	-0.560286	-0.57187
	239.6	-0.580197	-0.638231
	239.5	-0.572751	-0.683857
	239.4	-0.536243	-0.70236
	239.3	-0.519231	-0.717701
	239.2	-0.573787	-0.675981
	239.1	-0.621694	-0.641481
	239	-0.668536	-0.648084
	238.9	-0.719045	-0.65335
	238.8	-0.778438	-0.638803
	238.7	-0.789048	-0.609167
	238.6	-0.865111	-0.574775
	238.5	-0.911006	-0.549965
	238.4	-0.888728	-0.5749
	238.3	-0.833764	-0.590423
	238.2	-0.765629	-0.593713
	238.1	-0.680103	-0.598304
	238	-0.59994	-0.644177
	237.9	-0.573579	-0.676711
	237.8	-0.549219	-0.673583
	237.7	-0.54644	-0.676011
	237.6	-0.596611	-0.690958
	237.5	-0.602971	-0.703629
	237.4	-0.648847	-0.730775
	237.3	-0.70391	-0.762334
	237.2	-0.788948	-0.782466
	237.1	-0.816884	-0.819568
	237	-0.856259	-0.873199
	236.9	-0.906902	-0.907268
	236.8	-0.905366	-0.865192
	236.7	-0.92288	-0.871089
	236.6	-0.945949	-0.89715
	236.5	-0.934011	-0.947919
	236.4	-0.944638	-0.985405
	236.3	-0.953627	-1.0174
	236.2	-0.95051	-1.02638
	236.1	-0.937154	-1.06468
	236	-0.897482	-1.1577
	235.9	-0.925049	-1.22452
	235.8	-0.929839	-1.21385
	235.7	-0.94802	-1.16506
	235.6	-0.960208	-1.11631
	235.5	-0.97553	-1.06505
	235.4	-1.0127	-1.05878
	235.3	-1.07075	-1.05994
	235.2	-1.13229	-1.04784
	235.1	-1.14782	-1.04368
	235	-1.16088	-1.0949
	234.9	-1.16638	-1.16195
	234.8	-1.18027	-1.20623
	234.7	-1.20077	-1.24301
	234.6	-1.20795	-1.26053
	234.5	-1.19122	-1.28738
	234.4	-1.13369	-1.33671
	234.3	-1.15589	-1.36036
	234.2	-1.14789	-1.3773
	234.1	-1.15171	-1.3518
	234	-1.20793	-1.3618
	233.9	-1.21684	-1.35699
	233.8	-1.1707	-1.33759
	233.7	-1.15332	-1.30236
	233.6	-1.16099	-1.27164
	233.5	-1.16743	-1.23498
	233.4	-1.15883	-1.24844
	233.3	-1.19228	-1.22781
	233.2	-1.19265	-1.21265
	233.1	-1.20507	-1.21077
	233	-1.23132	-1.26835
	232.9	-1.2677	-1.31513
	232.8	-1.29094	-1.3605
	232.7	-1.30137	-1.41487
	232.6	-1.34171	-1.43301
	232.5	-1.40935	-1.43373
	232.4	-1.45886	-1.45424
	232.3	-1.47716	-1.48726
	232.2	-1.5188	-1.51407
	232.1	-1.5901	-1.5335
	232	-1.59853	-1.56346
	231.9	-1.60366	-1.59035
	231.8	-1.62986	-1.63127
	231.7	-1.59493	-1.67848
	231.6	-1.57597	-1.7128
	231.5	-1.59502	-1.71358
	231.4	-1.62805	-1.70695
	231.3	-1.59637	-1.74475
	231.2	-1.62065	-1.7577
	231.1	-1.69153	-1.74674
	231	-1.68268	-1.72009
	230.9	-1.64395	-1.70212
	230.8	-1.62889	-1.71982
	230.7	-1.61942	-1.72968
	230.6	-1.58827	-1.80022
	230.5	-1.55739	-1.77186
	230.4	-1.51795	-1.7581
	230.3	-1.45515	-1.7734
	230.2	-1.46615	-1.86759
	230.1	-1.50476	-1.93641
	230	-1.5403	-2.01868
	229.9	-1.5508	-2.09129
	229.8	-1.52909	-2.06517
	229.7	-1.54654	-2.0984
	229.6	-1.5605	-2.12723
	229.5	-1.60788	-2.13052
	229.4	-1.6217	-2.10989
	229.3	-1.64775	-2.08431
	229.2	-1.6373	-2.03201
	229.1	-1.61906	-2.03798
	229	-1.6488	-2.06695
	228.9	-1.69116	-2.08623
	228.8	-1.74557	-2.13374
	228.7	-1.71817	-2.18887
	228.6	-1.72829	-2.18966
	228.5	-1.72953	-2.18926
	228.4	-1.73747	-2.22921
	228.3	-1.7391	-2.26178
	228.2	-1.70768	-2.24112
	228.1	-1.67844	-2.27423
	228	-1.65277	-2.29272
	227.9	-1.6754	-2.29155
	227.8	-1.64145	-2.31251
	227.7	-1.64377	-2.35494
	227.6	-1.64387	-2.33586
	227.5	-1.69951	-2.31132
	227.4	-1.76809	-2.33049
	227.3	-1.83629	-2.3545
	227.2	-1.86484	-2.42292
	227.1	-1.8756	-2.45057
	227	-1.91316	-2.46049
	226.9	-1.87496	-2.4614
	226.8	-1.88028	-2.51084
	226.7	-1.90146	-2.57716
	226.6	-1.90618	-2.62275
	226.5	-1.85235	-2.67359
	226.4	-1.84891	-2.63229
	226.3	-1.8557	-2.61286
	226.2	-1.83552	-2.64602
	226.1	-1.87431	-2.73828
	226	-1.84578	-2.80275
	225.9	-1.84936	-2.82455
	225.8	-1.83812	-2.83296
	225.7	-1.907	-2.77273
	225.6	-1.89593	-2.74677
	225.5	-1.89187	-2.75481
	225.4	-1.95825	-2.78169
	225.3	-2.00144	-2.76345
	225.2	-2.0505	-2.76742
	225.1	-2.0987	-2.79859
	225	-2.09335	-2.8103
	224.9	-2.03722	-2.91104
	224.8	-2.05426	-2.96429
	224.7	-2.10375	-2.98931
	224.6	-2.05197	-3.01121
	224.5	-2.04084	-2.94516
	224.4	-2.00477	-2.87574
	224.3	-1.98409	-2.8504
	224.2	-1.9747	-2.77972
	224.1	-1.97818	-2.68222
	224	-1.97059	-2.63127
	223.9	-1.92728	-2.61364
	223.8	-1.92169	-2.52858
	223.7	-1.88524	-2.48635
	223.6	-1.836	-2.5171
	223.5	-1.87263	-2.52955
	223.4	-1.9182	-2.61935
	223.3	-1.97437	-2.6913
	223.2	-2.02842	-2.71429
	223.1	-2.03535	-2.67283
	223	-2.0826	-2.71429
	222.9	-2.18665	-2.7938
	222.8	-2.24756	-2.84846
	222.7	-2.28736	-2.85762
	222.6	-2.29862	-2.82467
	222.5	-2.31429	-2.84661
	222.4	-2.31157	-2.8863
	222.3	-2.36256	-2.95754
	222.2	-2.38805	-3.03963
	222.1	-2.38956	-3.0543
	222	-2.38847	-3.03891
	221.9	-2.46641	-3.08152
	221.8	-2.50174	-3.12003
	221.7	-2.47512	-3.11418
	221.6	-2.42141	-3.11589
	221.5	-2.4102	-3.10905
	221.4	-2.40655	-3.10863
	221.3	-2.42393	-3.05558
	221.2	-2.41352	-3.06701
	221.1	-2.34341	-3.03669
	221	-2.33793	-3.06348
	220.9	-2.35359	-3.09311
	220.8	-2.44204	-3.08832
	220.7	-2.52305	-3.12598
	220.6	-2.54802	-3.11521
	220.5	-2.59539	-3.09928
	220.4	-2.65142	-3.1169
	220.3	-2.66495	-3.16612
	220.2	-2.63438	-3.18651
	220.1	-2.58548	-3.19638
	220	-2.53447	-3.22051
	219.9	-2.47639	-3.1793
	219.8	-2.40095	-3.16702
	219.7	-2.37233	-3.20204
	219.6	-2.30114	-3.209
	219.5	-2.23286	-3.19549
	219.4	-2.27099	-3.1048
	219.3	-2.37856	-3.05951
	219.2	-2.47127	-2.97235
	219.1	-2.54044	-2.98005
	219	-2.70307	-2.94142
	218.9	-2.84525	-2.89743
	218.8	-2.93318	-2.88031
	218.7	-3.02392	-2.85558
	218.6	-3.15664	-2.8733
	218.5	-3.16087	-2.89507
	218.4	-3.14602	-2.86646
	218.3	-3.17313	-2.91591
	218.2	-3.14961	-2.94773
	218.1	-3.09167	-2.98315
	218	-3.07333	-3.0049
	217.9	-3.07174	-3.11479
	217.8	-3.09081	-3.17333
	217.7	-3.09405	-3.25958
	217.6	-3.10114	-3.34578
	217.5	-3.09995	-3.36233
	217.4	-3.13087	-3.36319
	217.3	-3.20217	-3.41251
	217.2	-3.22604	-3.47204
	217.1	-3.28182	-3.52977
	217	-3.29717	-3.55394
	216.9	-3.27699	-3.59762
	216.8	-3.32191	-3.61171
	216.7	-3.38794	-3.62987
	216.6	-3.38567	-3.67527
	216.5	-3.34514	-3.71208
	216.4	-3.36962	-3.75841
	216.3	-3.42895	-3.7331
	216.2	-3.46183	-3.6834
	216.1	-3.52354	-3.56003
	216	-3.55259	-3.46724
	215.9	-3.52547	-3.52629
	215.8	-3.54835	-3.55698
	215.7	-3.58875	-3.51265
	215.6	-3.65109	-3.5016
	215.5	-3.60581	-3.54754
	215.4	-3.63412	-3.49836
	215.3	-3.68181	-3.53435
	215.2	-3.73988	-3.59494
	215.1	-3.813	-3.5418
	215	-3.83097	-3.49628
	214.9	-3.87729	-3.54518
	214.8	-3.89823	-3.57714
	214.7	-3.87476	-3.57114
	214.6	-3.95842	-3.59751
	214.5	-3.95292	-3.66578
	214.4	-3.95005	-3.67225
	214.3	-3.92723	-3.73842
	214.2	-3.95892	-3.78388
	214.1	-4.03895	-3.83274
	214	-4.05211	-3.83113
	213.9	-4.13262	-3.85203
	213.8	-4.18621	-3.89603
	213.7	-4.24745	-3.97644
	213.6	-4.25663	-4.05827
	213.5	-4.29178	-4.16607
	213.4	-4.3897	-4.2277
	213.3	-4.42195	-4.30788
	213.2	-4.50509	-4.31741
	213.1	-4.54047	-4.39362
	213	-4.54954	-4.41228
	212.9	-4.52483	-4.42799
	212.8	-4.55872	-4.4847
	212.7	-4.64186	-4.50615
	212.6	-4.65005	-4.53519
	212.5	-4.67115	-4.5223
	212.4	-4.62598	-4.54311
	212.3	-4.59406	-4.5203
	212.2	-4.6833	-4.49582
	212.1	-4.84566	-4.52824
	212	-4.92512	-4.52579
	211.9	-4.99535	-4.44284
	211.8	-5.04865	-4.41852
	211.7	-5.11027	-4.42934
	211.6	-5.22953	-4.47176
	211.5	-5.38719	-4.49599
	211.4	-5.39425	-4.59911
	211.3	-5.30692	-4.69635
	211.2	-5.37654	-4.68251
	211.1	-5.46335	-4.75728
	211	-5.50115	-4.87139
	210.9	-5.57186	-4.93366
	210.8	-5.56505	-4.97513
	210.7	-5.62622	-5.04244
	210.6	-5.72887	-5.11147
	210.5	-5.90182	-5.1273
	210.4	-5.95402	-5.24285
	210.3	-5.87833	-5.3008
	210.2	-5.86839	-5.32581
	210.1	-5.88224	-5.29388
	210	-5.887	-5.2795
	209.9	-5.86856	-5.26455
	209.8	-5.83479	-5.23175
	209.7	-5.78637	-5.2175
	209.6	-5.80401	-5.1697
	209.5	-5.89515	-5.15335
	209.4	-5.94929	-5.18451
	209.3	-6.02241	-5.28552
	209.2	-6.07257	-5.36069
	209.1	-6.13702	-5.38149
	209	-6.20457	-5.42649
	208.9	-6.26855	-5.58093
	208.8	-6.34353	-5.70965
	208.7	-6.40159	-5.80335
	208.6	-6.48875	-5.85534
	208.5	-6.55884	-5.86537
	208.4	-6.6126	-5.91223
	208.3	-6.66809	-6.01275
	208.2	-6.70305	-6.22233
	208.1	-6.75735	-6.28026
	208	-6.73588	-6.30572
	207.9	-6.72106	-6.43859
	207.8	-6.77	-6.54623
	207.7	-6.87999	-6.6295
	207.6	-7.03351	-6.67933
	207.5	-7.12627	-6.73524
	207.4	-7.25577	-6.71081
	207.3	-7.30965	-6.68656
	207.2	-7.44802	-6.66937
	207.1	-7.56782	-6.58912
	207	-7.66771	-6.53362
	206.9	-7.77861	-6.55433
	206.8	-7.76623	-6.69391
	206.7	-7.73024	-6.76557
	206.6	-7.73546	-6.83616
	206.5	-7.76058	-6.92373
	206.4	-7.72821	-7.06755
	206.3	-7.75394	-7.21298
	206.2	-7.7505	-7.30031
	206.1	-7.6216	-7.41468
	206	-7.65019	-7.41208
	205.9	-7.82615	-7.50108
	205.8	-8.01955	-7.60264
	205.7	-8.15992	-7.67743
	205.6	-8.23942	-7.66126
	205.5	-8.38953	-7.65699
	205.4	-8.51768	-7.71638
	205.3	-8.69172	-7.79563
	205.2	-8.77087	-7.89915
	205.1	-8.741	-7.96291
	205	-8.64362	-8.01305
	204.9	-8.58386	-8.11627
	204.8	-8.61482	-8.24556
	204.7	-8.64037	-8.37246
	204.6	-8.65158	-8.41268
	204.5	-8.72011	-8.42408
	204.4	-8.76809	-8.31509
	204.3	-8.83656	-8.28825
	204.2	-8.90171	-8.21093
	204.1	-9.01015	-8.12642
	204	-9.05669	-8.04213
	203.9	-9.05807	-8.01775
	203.8	-9.03458	-8.08032
	203.7	-8.94497	-8.14626
	203.6	-8.99015	-8.23777
	203.5	-9.01897	-8.27749
	203.4	-9.03252	-8.35991
	203.3	-9.06736	-8.48485
	203.2	-9.05236	-8.50991
	203.1	-9.05816	-8.63054
	203	-9.18509	-8.68251
	202.9	-9.31238	-8.75931
	202.8	-9.32055	-8.75257
	202.7	-9.29832	-8.82269
	202.6	-9.2977	-8.88095
	202.5	-9.3023	-8.89651
	202.4	-9.30667	-8.93361
	202.3	-9.37978	-8.93803
	202.2	-9.45796	-8.85627
	202.1	-9.36037	-8.76488
	202	-9.39223	-8.63185
	201.9	-9.45317	-8.63612
	201.8	-9.4766	-8.73285
	201.7	-9.56712	-8.81266
	201.6	-9.66074	-8.90872
	201.5	-9.67803	-8.87581
	201.4	-9.52896	-8.97522
	201.3	-9.55369	-9.09734
	201.2	-9.49377	-9.16597
	201.1	-9.34502	-9.30163
	201	-9.25198	-9.27259
	200.9	-9.13986	-9.21976
	200.8	-8.9534	-9.07351
	200.7	-8.85033	-9.08097
	200.6	-8.93763	-9.0448
	200.5	-8.93437	-8.95733
	200.4	-9.04961	-8.91229
	200.3	-9.08622	-8.85352
	200.2	-9.14521	-8.7348
	200.1	-9.16433	-8.67594
	200	-9.25781	-8.67376
	199.9	-9.2734	-8.61542
	199.8	-9.31288	-8.63133
	199.7	-9.25471	-8.66947
	199.6	-9.15087	-8.67594
	199.5	-9.16242	-8.63798
	199.4	-9.16137	-8.687
	199.3	-9.1249	-8.74043
	199.2	-9.10283	-8.72996
	199.1	-9.09754	-8.7524
	199	-8.95082	-8.64653
	198.9	-8.80842	-8.47225
	198.8	-8.75847	-8.35405
	198.7	-8.64528	-8.28287
	198.6	-8.48562	-8.11043
	198.5	-8.25957	-7.96207
	198.4	-8.07968	-7.82783
	198.3	-7.91346	-7.65487
	198.2	-7.82288	-7.60845
	198.1	-7.72383	-7.65053
	198	-7.71532	-7.69708
	197.9	-7.64604	-7.7504
	197.8	-7.56966	-7.81391
	197.7	-7.58234	-7.85439
	197.6	-7.67887	-7.89116
	197.5	-7.79576	-7.9561
	197.4	-7.81649	-7.96132
	197.3	-7.88622	-7.91231
	197.2	-7.8806	-7.82703
	197.1	-7.8302	-7.67289
	197	-7.78715	-7.58443
	196.9	-7.67476	-7.38702
	196.8	-7.50933	-7.07249
	196.7	-7.23174	-6.89767
	196.6	-6.98519	-6.6991
	196.5	-6.80554	-6.51445
	196.4	-6.61564	-6.31912
	196.3	-6.38772	-6.26088
	196.2	-6.21134	-6.25064
	196.1	-6.18344	-6.2811
	196	-6.14472	-6.47412
	195.9	-6.08869	-6.45571
	195.8	-6.11661	-6.43981
	195.7	-5.95627	-6.35483
	195.6	-5.74205	-6.23923
	195.5	-5.66257	-6.03233
	195.4	-5.66123	-5.82955
	195.3	-5.53866	-5.56353
	195.2	-5.3795	-5.24739
	195.1	-5.36065	-4.98377
	195	-5.22326	-4.87439
	194.9	-5.12531	-4.70859
	194.8	-5.11891	-4.58031
	194.7	-5.00586	-4.57749
	194.6	-4.83646	-4.53815
	194.5	-4.63447	-4.43215
	194.4	-4.56817	-4.32259
	194.3	-4.3268	-4.31852
	194.2	-4.02148	-4.37466
	194.1	-3.82281	-4.3404
	194	-3.6053	-4.46964
	193.9	-3.4521	-4.35654
	193.8	-3.24204	-4.28884
	193.7	-2.98316	-4.22015
	193.6	-2.77199	-4.10982
	193.5	-2.6537	-3.97461
	193.4	-2.6734	-3.71867
	193.3	-2.70954	-3.56362
	193.2	-2.62439	-3.37947
	193.1	-2.5	-3.20075
	193	-2.38424	-2.95415
	192.9	-2.30457	-2.67504
	192.8	-2.24903	-2.58596
	192.7	-2.18807	-2.5057
	192.6	-2.01422	-2.28924
	192.5	-1.78315	-2.18037
	192.4	-1.60642	-2.16042
	192.3	-1.45405	-2.02564
	192.2	-1.27142	-2.06183
	192.1	-0.95253	-2.18294
	192	-0.659432	-2.11733
	191.9	-0.358753	-2.09454
	191.8	-0.0293317	-2.07605
	191.7	0.157677	-2.0156
	191.6	0.368456	-1.83609
	191.5	0.614402	-1.75478
	191.4	0.832657	-1.67711
	191.3	0.925804	-1.45808
	191.2	0.884353	-1.29331
	191.1	0.907957	-1.0708
	191	1.03283	-0.887736
	190.9	1.18647	-0.66363
	190.8	1.2657	-0.522715
	190.7	1.38605	-0.429647
	190.6	1.5511	-0.254683
	190.5	1.53164	-0.137921
	190.4	1.68188	-0.121152
	190.3	1.87887	-0.157909
	190.2	2.10015	-0.206045
	190.1	2.17139	-0.173854
	190	2.34455	-0.0585114

## Sheet: Panel C
Mi
		TMR	AF488	CC
		1.02308	1.0238	1.00013
		1.02158	1.01954	1.00007
		1.01967	1.01889	1.00008
		1.01931	1.0169	1.00015
		1.01719	1.01664	1.00013
		1.01838	1.01535	1.00012
		1.01666	1.01638	1.00011
		1.01656	1.01584	1.00009
		1.01656	1.01569	1.00012
		1.0166	1.01612	1.00012
		1.01642	1.01425	1.00008
		1.01517	1.01365	1.00013
		1.01464	1.01472	1.00013
		1.01406	1.0135	1.00012
		1.01351	1.01361	1.00012
		1.01399	1.01295	1.0001
		1.0121	1.01306	1.00013
		1.01178	1.01267	1.00012
		1.01233	1.01313	1.00011
		1.01141	1.01263	1.00012
		1.00943	1.01156	1.00012
		1.01141	1.01181	1.00007
		1.01024	1.01101	1.00008
		1.01056	1.01103	1.00012
		1.01051	1.01091	1.0001
		1.0095	1.01035	1.00011
		1.00971	1.01009	1.00011
		1.00986	1.0098	1.00008
	1e-05	1.01115	1.00997	1.0001
		1.0082	1.00963	1.0001
		1.00882	1.00927	1.00011
		1.00912	1.00894	1.0001
		1.00785	1.00867	1.00009
		1.00804	1.00865	1.00009
		1.00834	1.00862	1.00008
		1.00688	1.00801	1.0001
		1.00773	1.008	1.00008
		1.00722	1.00794	1.00009
		1.00723	1.00761	1.00007
		1.00712	1.00742	1.00008
		1.00659	1.00727	1.00007
		1.00611	1.00668	1.00008
		1.00623	1.00687	1.00006
		1.00604	1.00664	1.00007
		1.00564	1.00668	1.00007
		1.0058	1.00624	1.00006
		1.00528	1.00605	1.00006
		1.00571	1.00583	1.00006
		1.00558	1.00557	1.00006
		1.0051	1.00541	1.00005
		1.005	1.00528	1.00005
		1.00478	1.00489	1.00005
		1.00426	1.00474	1.00005
		1.00435	1.0046	1.00004
		1.00411	1.00431	1.00004
	0.0001	1.0042	1.00425	1.00005
		1.00388	1.00394	1.00003
		1.00349	1.00395	1.00004
		1.00367	1.00358	1.00003
		1.00351	1.00335	1.00003
		1.00293	1.00325	1.00003
		1.00288	1.00299	1.00003
		1.00296	1.00299	1.00004
		1.00251	1.00293	1.00003
		1.00253	1.00267	1.00003
		1.00243	1.00248	1.00002
		1.00232	1.00233	1.00002
		1.00214	1.00218	1.00002
		1.00199	1.00213	1.00002
		1.00195	1.002	1.00002
		1.00187	1.00178	1.00002
		1.00165	1.00174	1.00002
		1.00162	1.00158	1.00001
		1.00151	1.00143	1.00001
		1.00129	1.00137	1.00001
		1.00122	1.00124	1.00001
		1.00113	1.0011	1.00001
		1.00099	1.00112	1.00001
		1.00091	1.00107	1.00001
		1.00082	1.00097	1.00001
		1.00091	1.00087	1.00001
	0.001	1.00073	1.00077	1.00001
		1.00071	1.00068	1.00001
		1.0007	1.00063	1.00001
		1.00059	1.00054	1.00001
		1.00055	1.00052	1
		1.0006	1.00049	1.00001
		1.00046	1.00053	1
		1.00037	1.0004	1
		1.0003	1.00035	1.00001
		1.0003	1.00034	1
		1.00032	1.00033	1
		1.00032	1.00029	1
		1.00026	1.00029	1
		1.00019	1.00026	1
		1.00021	1.00019	1
		1.00023	1.00019	1.00001
		1.00018	1.00017	1
		1.00011	1.00013	1
		1.00012	1.00013	1
		1.00012	1.00013	1
		1.0001	1.00013	1
		1.00008	1.0001	1
		1.00008	1.00013	1
		1.00005	1.00009	1.00001
		1.00002	1.00009	1
		1.00008	1.00012	1
		1.00008	1.00008	0.999999
	0.01	1.00004	1.00003	0.999999
		1.00006	1.00005	0.999998
		1.00009	1.00005	0.999995
		1.00005	1.00005	0.999999
		1.00007	1.00003	1
		1.00005	1.00003	1
		1.00003	1.00003	0.999999
		1.00004	1.00004	0.999997
		1.00001	1.00002	1
		1.00001	1.00001	1.00001
		1.00004	1.00002	1
		1.00003	1.00002	0.999998
		1.00001	0.999997	1
		1.00002	1.00002	0.999999
		1.00002	1.00001	1
		1.00002	1	1
		0.999991	1	0.999999
		1.00003	1.00001	1
		1.00002	1	1
		0.999999	1.00001	1
		1.00001	1.00002	1
		1	0.999996	1
		0.999997	0.999992	1
		1.00001	1	1
		1.00001	1.00001	1
		0.999996	1.00001	1
		0.999991	0.999994	1
	0.1	0.999999	0.999998	1
		1.00001	1	1
		0.999998	1.00001	1
		0.999997	1.00001	1
		0.99999	0.999997	1
		0.999987	1	1
		0.999996	1	1
		1	0.999994	1
		0.999991	1	1
		1.00001	0.99999	1
		1	0.999991	1
		1.00001	0.999998	1
		1	0.99999	1
		1	1	1
		0.999991	0.999997	1
		0.999982	1.00001	1
		0.99999	0.999993	1
		0.999997	0.999998	1
		0.999984	0.999991	1
		0.999997	1.00001	1
		0.999996	0.999998	1
		0.999982	0.999999	1
		0.999999	0.999999	1
		0.999997	0.999995	1
		1.00001	1	1
		1	0.999997	1
	1	0.999998	0.999999	1
		1	1	1
		0.999991	1	1
		0.999999	0.999996	1
		0.999994	0.999992	1
		0.999996	1	1
		1	0.999996	1
		0.999999	1.00001	1
		1	1	1

## Sheet: Panel D
Ms
		TMR	AF488	CC
		1.02327	1.02276	1.00033
		1.02003	1.01907	1.00024
		1.02039	1.01929	1.00025
		1.01933	1.01804	1.00028
		1.01948	1.01846	1.00022
		1.01944	1.01775	1.00029
		1.01899	1.01784	1.00024
		1.01928	1.01688	1.00018
		1.01942	1.01671	1.00018
		1.01792	1.01693	1.00008
		1.01621	1.01734	1.00019
		1.01883	1.01613	1.00024
		1.01721	1.01655	1.00011
		1.01693	1.01586	1.00016
		1.01682	1.01621	1.00019
		1.01645	1.01658	1.00017
		1.01593	1.01556	1.00022
		1.01526	1.01471	1.00018
		1.01518	1.01445	1.00017
		1.0144	1.0142	1.00018
		1.01416	1.01398	1.0002
		1.0142	1.0135	1.00021
		1.01381	1.01301	1.00016
		1.01351	1.01294	1.00012
		1.01331	1.01282	1.00014
		1.01346	1.0128	1.00013
		1.01298	1.01264	1.00015
		1.01274	1.01256	1.00015
	1e-05	1.01242	1.01209	1.00009
		1.01203	1.01201	1.00014
		1.01152	1.01172	1.00009
		1.01134	1.01099	1.00013
		1.0113	1.0109	1.00012
		1.01069	1.0107	1.00012
		1.0109	1.01044	1.00015
		1.01061	1.01043	1.00015
		1.01033	1.00846	1.0001
		1.0102	1.00935	1.00011
		1.0097	1.00842	1.00012
		1.00943	1.00853	1.00012
		1.00928	1.00801	1.00008
		1.00897	1.00813	1.00011
		1.0089	1.00732	1.00008
		1.00833	1.00742	1.00008
		1.00821	1.0075	1.00007
		1.00741	1.00751	1.00008
		1.00737	1.00689	1.00009
		1.00655	1.00669	1.00009
		1.00728	1.00644	1.00008
		1.00523	1.0059	1.00008
		1.00534	1.00579	1.00005
		1.00546	1.00556	1.00006
		1.00573	1.00514	1.00005
		1.00483	1.00524	1.00008
		1.00482	1.00489	1.00006
	0.0001	1.00443	1.00469	1.00005
		1.00416	1.00455	1.00004
		1.00358	1.00402	1.00006
		1.00365	1.00395	1.00004
		1.0036	1.00396	1.00005
		1.00301	1.00352	1.00003
		1.00282	1.00368	1.00005
		1.00271	1.00323	1.00004
		1.00191	1.00301	1.00003
		1.00209	1.00289	1.00004
		1.00148	1.00284	1.00003
		1.00186	1.00246	1.00002
		1.00208	1.00231	1.00002
		1.00158	1.00227	1.00002
		1.00149	1.00211	1.00002
		1.0013	1.00196	1.00001
		1.00121	1.00166	1.00001
		1.00118	1.00164	1.00001
		1.00115	1.00154	1.00002
		1.00106	1.00135	1.00002
		1.00093	1.0013	1.00001
		1.0008	1.00129	1.00002
		1.00077	1.00104	1.00001
		1.00068	1.00117	1.00002
		1.00059	1.001	1.00001
		1.0005	1.00087	1.00001
	0.001	1.00054	1.00086	1.00001
		1.00048	1.00068	1.00001
		1.00044	1.00076	1
		1.00038	1.00063	1
		1.00036	1.00059	1
		1.00025	1.00055	0.999998
		1.00024	1.00047	0.999999
		1.00025	1.00045	0.999999
		1.00021	1.00039	1
		1.00019	1.00035	0.999996
		1.00018	1.00032	1
		1.00015	1.00032	0.999995
		1.00013	1.00029	1
		1.00011	1.00025	1
		1.00011	1.00019	1
		1.0001	1.00019	1.00001
		0.999995	1.00017	1.00001
		1	1.0002	1
		1.00001	1.0002	1
		1	1.00019	1
		1.00001	1.00012	0.999998
		1	1.00014	1
		1.00001	1.00009	1
		1.00001	1.00012	1
		0.999995	1.00011	1
		1.00001	1.00008	1
		1	1.0001	1
	0.01	0.99999	1.00011	1.00001
		1	1.00003	1
		0.999995	1.00002	1
		1	1.00003	1
		1.00001	1.00006	1
		1.00001	1.00007	0.999997
		1.00001	1.00002	1
		1.00001	0.999991	1
		1.00001	1.00002	1
		1.00001	1.00004	1
		1.00001	1.00001	1
		1.00001	1.00001	1
		0.999996	1.00001	1
		1	1.00004	1
		1	1	1
		0.999998	1	1
		0.999999	1.00001	1
		0.999997	1.00002	1
		1	1.00001	0.999999
		0.999998	1.00001	1
		0.999997	1.00002	1
		1.00001	0.999998	1
		1.00001	1.00001	1
		0.999997	1.00002	1
		0.999998	1	1
		1	0.999983	1
		1	1.00001	0.999998
	0.1	0.999999	1.00001	1
		1	1.00002	1
		0.999999	1	1
		0.999999	1	1
		0.999997	0.999999	0.999999
		0.999997	1	0.999999
		1	0.999997	1
		0.999999	1.00001	1
		0.999996	0.999995	1
		1	1	1
		0.999995	1	1
		0.999997	1	1
		0.999998	0.999997	1
		0.999998	0.999999	1
		1	1	0.999998
		0.999998	1	1
		0.999997	1.00001	1
		0.999999	1	1
		0.999999	0.999994	1
		1	0.999997	1
		1.00001	1	1
		0.999994	1	1
		1	0.999998	1
		1	0.999993	1
		1	0.999996	1
		1	1	1
	1	1	1	1
		1	0.999992	1
		1	0.999992	1
		1	0.999999	1
		0.999997	1	1
		1	1	1
		1.00001	1	1
		1	0.999996	1

## Sheet: Panel E
Dimer
		TMR	AF488	CC
		1.0298	1.02777	1.00672
		1.02947	1.02977	1.00695
		1.03119	1.02801	1.00603
		1.02902	1.02893	1.00644
		1.03002	1.03028	1.0063
		1.02971	1.02948	1.00553
		1.02691	1.02916	1.00576
		1.02714	1.02894	1.00598
		1.02644	1.02755	1.00584
		1.02601	1.02712	1.00564
		1.02653	1.02574	1.00528
		1.02779	1.0271	1.00553
		1.02653	1.02608	1.00548
		1.0261	1.02585	1.00524
		1.02508	1.02571	1.00524
		1.02585	1.0252	1.00515
		1.02362	1.02449	1.00555
		1.0236	1.02394	1.00508
		1.02313	1.02348	1.005
		1.02308	1.02274	1.00516
		1.02318	1.02305	1.00537
		1.0227	1.02202	1.00514
		1.02321	1.02236	1.0047
		1.02178	1.02118	1.00524
		1.02138	1.02179	1.00467
		1.02106	1.021	1.00507
		1.02067	1.02169	1.00468
		1.0213	1.02086	1.005
	1e-05	1.02052	1.02099	1.00448
		1.02059	1.01918	1.00466
		1.01966	1.01976	1.00471
		1.01943	1.0196	1.00457
		1.01883	1.01897	1.00457
		1.01744	1.01733	1.00431
		1.01818	1.01772	1.00443
		1.01729	1.01616	1.0042
		1.01736	1.01662	1.00435
		1.01643	1.01604	1.0044
		1.01594	1.01579	1.00427
		1.01544	1.01596	1.0042
		1.01466	1.01443	1.00408
		1.01435	1.01485	1.00396
		1.0135	1.01319	1.00387
		1.01313	1.01397	1.00407
		1.01276	1.01246	1.00404
		1.01216	1.01211	1.00389
		1.01148	1.01192	1.00397
		1.01108	1.0103	1.00378
		1.01037	1.00991	1.00386
		1.00995	1.00946	1.00361
		1.00987	1.00933	1.00358
		1.00934	1.00915	1.00349
		1.00901	1.00908	1.00336
		1.00834	1.00821	1.0035
		1.00771	1.007	1.00334
	0.0001	1.00745	1.00761	1.00314
		1.0069	1.00632	1.00313
		1.00661	1.00608	1.00289
		1.00632	1.00691	1.0029
		1.00603	1.00562	1.00282
		1.00582	1.00544	1.00274
		1.0051	1.00534	1.00276
		1.00484	1.00527	1.00264
		1.00448	1.00496	1.00251
		1.00421	1.00477	1.00239
		1.00396	1.00456	1.0023
		1.00378	1.00394	1.00218
		1.00345	1.00342	1.00208
		1.00344	1.00333	1.00203
		1.0031	1.00303	1.00202
		1.00276	1.00281	1.00191
		1.00257	1.00251	1.00172
		1.00236	1.0023	1.00161
		1.00231	1.00202	1.00155
		1.00209	1.00192	1.00147
		1.00195	1.00187	1.00138
		1.00187	1.00179	1.00126
		1.00157	1.00156	1.00122
		1.00144	1.00131	1.00115
		1.00137	1.00125	1.00103
		1.00119	1.00113	1.001
	0.001	1.00107	1.00106	1.00097
		1.00089	1.00086	1.00095
		1.00079	1.0007	1.00083
		1.00085	1.00067	1.0008
		1.0008	1.00065	1.00075
		1.0007	1.00054	1.00066
		1.00065	1.00014	1.00069
		1.00055	1.0002	1.00057
		1.00049	1.00017	1.00048
		1.00045	1.00007	1.00041
		1.0004	1.00021	1.00037
		1.00039	1.00008	1.00036
		1.00036	1.00006	1.00036
		1.00028	1.0001	1.00036
		1.00018	1.00008	1.00037
		1.0002	1.00006	1.00037
		1.0001	1.00011	1.00032
		1.00016	0.999988	1.0003
		1.00023	1.00005	1.00026
		1.00023	1.00003	1.00016
		1.00017	1.00002	1.00012
		1.00009	1.00009	1.00013
		1.00008	1.00002	1.00007
		1.00009	1	1.00005
		1.00008	1.00005	1.00005
		1.00004	1.00004	1.00009
		1.00001	1.00006	1.00009
	0.01	1.00009	1.00003	1.00008
		1.00012	1.00003	1.00003
		1.00009	1.00004	1.00009
		1.00004	0.999981	1.00013
		1.00003	0.99993	1.00009
		1.00005	0.999994	1.00001
		0.999986	1.00001	0.999991
		0.999976	0.999985	1.00006
		1.00005	0.999995	1.0001
		1.00002	1.00005	1.00008
		0.999985	1.00002	1.00004
		0.999964	0.999989	1.00001
		0.999997	0.999992	1.00004
		1	0.999968	1.00001
		1.00004	1	0.999998
		0.999994	0.999971	0.999993
		1.00004	0.999968	1.00001
		1.00002	0.999989	1
		0.999948	1.00003	0.999988
		0.999981	0.999999	0.999942
		1.00001	0.999964	1.00006
		1.00004	0.999985	1.00006
		0.999992	1	1.00004
		1.00001	1	1.00011
		0.999986	1	1.00005
		0.999995	0.999969	1.00008
		1.00001	1.00001	1.00004
	0.1	0.999961	0.999995	1.00003
		1	1.00001	1.00006
		1.00002	0.999999	0.999953
		0.999995	0.999996	0.999921
		1.00002	0.999996	0.999989
		1.00001	1	0.999966
		0.999985	1	0.999975
		0.99996	0.999991	1.00001
		1.00001	1.00002	0.999982
		0.999976	1.00002	0.99997
		0.999995	1	0.999986
		0.999999	1.00001	1
		0.999994	0.999971	0.999995
		0.999962	0.999998	1.00002
		1	0.999979	0.999969
		1	1	1
		1	1	1.00001
		1	1	0.999993
		1	0.999959	1.00001
		0.999999	0.999977	0.999999
		1	0.999995	1.00008
		1	0.999979	1.00004
		0.999997	1.00002	1.00001
		0.999993	1.00001	1.00002
		1	0.999991	1.00002
		1	0.999992	1
	1	0.999991	1	1.00004
		0.999997	1	1
		1.00001	0.999989	1.00001
		1.00001	1.00001	0.99999
		1	1.00002	1.00002
		0.999993	0.999995	0.999984
		1	0.999979	1.00001
		1	0.999987	1.00001
		0.999988	0.999996	1

## Sheet: Panel F
Trimer
		TMR	AF488	CC
		1.02548	1.02631	1.00956
		1.02681	1.02665	1.0112
		1.02581	1.02602	1.00917
		1.02655	1.02609	1.00837
		1.02559	1.02665	1.00839
		1.0259	1.02576	1.00895
		1.02466	1.02588	1.00698
		1.02407	1.02584	1.00847
		1.02413	1.02538	1.00786
		1.0244	1.02553	1.00837
		1.02563	1.02462	1.00754
		1.02452	1.02529	1.00752
		1.02473	1.02432	1.00913
		1.02325	1.02367	1.00967
		1.02395	1.02476	1.00792
		1.02373	1.02417	1.00667
		1.02434	1.02396	1.00807
		1.02334	1.02425	1.00797
		1.02391	1.024	1.00876
		1.02226	1.0237	1.00677
		1.02219	1.02357	1.00832
		1.02267	1.02364	1.00775
		1.02276	1.02274	1.0067
		1.02207	1.02282	1.00716
		1.02229	1.02251	1.00717
		1.02104	1.02202	1.00727
		1.02146	1.02187	1.00738
		1.02175	1.02166	1.00649
	1e-05	1.02184	1.02169	1.00607
		1.02188	1.02143	1.00755
		1.02071	1.02099	1.00725
		1.02093	1.02037	1.00713
		1.02034	1.02012	1.00711
		1.0208	1.02029	1.00687
		1.0192	1.01979	1.00679
		1.01848	1.01935	1.00695
		1.01988	1.01932	1.0068
		1.01835	1.01897	1.00671
		1.01834	1.01833	1.00649
		1.01784	1.01815	1.00668
		1.01766	1.01766	1.00669
		1.01782	1.01713	1.00629
		1.017	1.01692	1.00656
		1.01584	1.01643	1.00626
		1.01601	1.01612	1.00593
		1.01561	1.01591	1.00605
		1.01452	1.01547	1.00607
		1.01437	1.01491	1.00619
		1.01415	1.01445	1.00596
		1.01395	1.01394	1.00562
		1.01332	1.01355	1.00543
		1.01278	1.01306	1.0053
		1.01276	1.01288	1.00536
		1.01278	1.01234	1.00503
		1.01275	1.01178	1.00526
	0.0001	1.01178	1.0113	1.00516
		1.01073	1.01085	1.00487
		1.01046	1.01038	1.00468
		1.01039	1.01004	1.0046
		1.00914	1.00952	1.0045
		1.00896	1.00927	1.00443
		1.00892	1.00896	1.00406
		1.00825	1.00833	1.00416
		1.00801	1.00777	1.0039
		1.00759	1.00726	1.00364
		1.00773	1.00687	1.00346
		1.00681	1.00659	1.00346
		1.00676	1.00617	1.0032
		1.00503	1.00592	1.0031
		1.00589	1.00555	1.00311
		1.00516	1.00518	1.00283
		1.00466	1.00479	1.00283
		1.00454	1.00435	1.00267
		1.0041	1.00409	1.00249
		1.00336	1.00377	1.00248
		1.00389	1.00354	1.00229
		1.00337	1.00341	1.00224
		1.00302	1.0032	1.00206
		1.00255	1.00289	1.00196
		1.00213	1.00266	1.00196
		1.00297	1.00247	1.00177
	0.001	1.00222	1.00234	1.00172
		1.00203	1.00213	1.00161
		1.00202	1.002	1.0015
		1.00199	1.00185	1.00147
		1.00187	1.00173	1.00138
		1.00152	1.00159	1.00138
		1.00157	1.00145	1.00122
		1.00142	1.00133	1.00117
		1.00127	1.00123	1.00106
		1.00113	1.00114	1.00097
		1.00104	1.00106	1.00094
		1.0009	1.00094	1.00092
		1.00091	1.00088	1.00094
		1.00088	1.00083	1.00091
		1.0009	1.00073	1.00084
		1.00075	1.00065	1.0008
		1.00052	1.0006	1.00071
		1.00033	1.00047	1.00068
		1.00028	1.00037	1.00074
		1.00038	1.0004	1.0007
		1.00045	1.00047	1.00068
		1.00047	1.00044	1.0006
		1.00021	1.00037	1.0006
		1.00046	1.00043	1.00048
		1.00042	1.00048	1.00059
		1.00034	1.00038	1.00053
		1.00028	1.00026	1.00044
	0.01	1.00032	1.00024	1.00041
		1.00023	1.00027	1.00035
		1.00029	1.0002	1.00036
		1.00012	1.00016	1.00032
		1.00025	1.00024	1.00028
		1.00023	1.00024	1.00017
		1.00018	1.00019	1.00016
		1.00018	1.00011	1.00017
		1.00005	1.00006	1.00018
		1.00017	1.00014	1.00022
		1.00016	1.00016	1.00032
		1.00022	1.00011	1.0002
		1.00011	1.00009	1.00015
		1.0002	1.00001	1.00005
		1.00008	1.00008	1.00002
		1.00008	1.00004	1.0001
		1.00005	1.00003	1.00008
		1.00004	1.00006	1.00021
		1.00001	1.00001	1.00022
		1.00004	1.00002	1.00014
		1.00001	0.999986	1.00007
		1	0.999954	0.999964
		0.999991	1.00003	1.00008
		1.00001	1.0001	1.00027
		1.00003	1.00001	1.00021
		0.999992	1.00003	1.0002
		1.00002	1.00009	1.00023
	0.1	1.00001	1.00005	1.00008
		0.999984	0.999931	1.00012
		1	1	1.00021
		0.999992	0.999978	1.00017
		0.999987	1.00008	1.00013
		1.00001	1.00006	1.00009
		1.00001	0.999998	1.00006
		0.999992	1.00002	1.00014
		0.999979	1.00001	1.00027
		0.999996	1.00001	1.00011
		0.999989	1.00008	1.00014
		0.999995	1.00004	1.00009
		0.999995	1.00002	1.00009
		0.999988	1.00003	1.00012
		1	1.00001	1.00007
		0.999998	1.00002	1.00007
		1.00002	1	1.00001
		1	1.00002	1.00008
		0.99999	0.999981	1.00004
		1.00001	1.00004	1.00006
		0.999996	1.00001	1.00013
		1.00001	1	1.00004
		0.999998	0.999955	1.00008
		1	0.999994	1.00002
		0.99999	1.00002	1.00003
		1	0.999969	1.00006
	1	0.999995	0.99993	1.00002
		1	0.999959	1.00002
		0.999993	0.999977	1.00006
		0.999985	0.999995	1.00004
		1	0.999979	1.00007
		1	0.99999	1.00002
		0.999998	0.999955	1
		1	0.999994	1.00004
		0.99999	1.00002	1.00006

## Sheet: Panel G
>10mer
		TMR	AF488	CC
		1.03303	1.035	1.02141
		1.03229	1.03356	1.02329
		1.03299	1.03218	1.02155
		1.03348	1.03205	1.01956
		1.03342	1.03279	1.02197
		1.03208	1.03269	1.02075
		1.03392	1.03302	1.02156
		1.0337	1.03311	1.02061
		1.03325	1.03174	1.0202
		1.03244	1.03326	1.02039
		1.0327	1.03015	1.02009
		1.03339	1.03224	1.02032
		1.03272	1.03194	1.01849
		1.03279	1.03271	1.02009
		1.03331	1.03266	1.01953
		1.03311	1.03267	1.0212
		1.03287	1.03377	1.01997
		1.03208	1.03179	1.0198
		1.033	1.03346	1.02102
		1.03256	1.03205	1.02029
		1.0327	1.03282	1.01977
		1.03206	1.03275	1.01943
		1.03185	1.03293	1.02082
		1.03153	1.03226	1.01969
		1.03122	1.03153	1.01987
		1.03135	1.03248	1.01896
		1.03174	1.03202	1.01815
		1.03126	1.03186	1.01804
	1e-05	1.03124	1.0315	1.0198
		1.03131	1.03116	1.01803
		1.03043	1.03199	1.01801
		1.02977	1.03132	1.01907
		1.02989	1.03087	1.01865
		1.0297	1.03126	1.0184
		1.02935	1.03039	1.0177
		1.02923	1.03102	1.01883
		1.02951	1.0312	1.01803
		1.02947	1.03174	1.01847
		1.02972	1.03135	1.01778
		1.02974	1.03176	1.01737
		1.02957	1.03052	1.01779
		1.02939	1.03084	1.01836
		1.0293	1.02918	1.01771
		1.02901	1.02909	1.01764
		1.02887	1.02983	1.01655
		1.02851	1.02979	1.017
		1.02841	1.02951	1.01562
		1.02875	1.02945	1.01636
		1.02871	1.02938	1.01664
		1.02836	1.02891	1.01734
		1.02828	1.02881	1.0161
		1.02869	1.02873	1.01632
		1.02829	1.02873	1.01545
		1.02876	1.0286	1.01592
		1.02831	1.02818	1.01583
	0.0001	1.02764	1.02802	1.01554
		1.02757	1.02763	1.01501
		1.02725	1.02716	1.01512
		1.02686	1.02783	1.01449
		1.02666	1.02574	1.0147
		1.02632	1.02569	1.01429
		1.02591	1.02562	1.01376
		1.02575	1.02544	1.01354
		1.02546	1.02507	1.0132
		1.02419	1.02472	1.01299
		1.02439	1.0246	1.01281
		1.02428	1.02448	1.01251
		1.02404	1.02421	1.01199
		1.02347	1.02432	1.01208
		1.02364	1.02412	1.01208
		1.02399	1.02377	1.01218
		1.02244	1.02341	1.01134
		1.02225	1.02334	1.01086
		1.022	1.02299	1.01052
		1.02274	1.02283	1.01036
		1.02277	1.02252	1.01025
		1.02199	1.02225	1.0101
		1.02162	1.02222	1.01003
		1.0211	1.02176	1.00971
		1.02106	1.02146	1.00967
		1.02131	1.02117	1.0095
	0.001	1.02188	1.02172	1.00923
		1.02105	1.021	1.00903
		1.0215	1.02087	1.00898
		1.0217	1.02061	1.00896
		1.02038	1.02037	1.0086
		1.02014	1.02032	1.00843
		1.02	1.02097	1.00838
		1.01955	1.02062	1.00821
		1.01839	1.01927	1.00807
		1.01877	1.01895	1.00788
		1.01776	1.0186	1.0078
		1.01824	1.01736	1.00725
		1.01723	1.01709	1.00724
		1.01653	1.01667	1.0068
		1.016	1.01629	1.0069
		1.01556	1.01591	1.00689
		1.01555	1.01568	1.00649
		1.01486	1.01541	1.00651
		1.01456	1.01515	1.0066
		1.01421	1.01491	1.00589
		1.01356	1.01471	1.00587
		1.01266	1.01433	1.0052
		1.01176	1.01402	1.00526
		1.01174	1.01174	1.00509
		1.01103	1.01151	1.00474
		1.01059	1.01127	1.00434
		1.0102	1.01097	1.00441
	0.01	1.00996	1.01093	1.00427
		1.00927	1.00982	1.00402
		1.00879	1.00953	1.0043
		1.00829	1.00832	1.00348
		1.00761	1.00816	1.00344
		1.00743	1.00798	1.00324
		1.007	1.00783	1.00297
		1.00637	1.00703	1.00299
		1.00637	1.00659	1.00266
		1.00568	1.00649	1.0026
		1.00531	1.00635	1.00264
		1.00483	1.00524	1.0023
		1.00462	1.00511	1.002
		1.0043	1.00492	1.00188
		1.00417	1.00414	1.0019
		1.00381	1.00426	1.00168
		1.00361	1.00381	1.0016
		1.00339	1.00372	1.00154
		1.00295	1.00367	1.00148
		1.00264	1.0026	1.00134
		1.00243	1.00254	1.00121
		1.00225	1.00249	1.00124
		1.00192	1.00244	1.00101
		1.00173	1.00191	1.00088
		1.00181	1.00179	1.00092
		1.00161	1.00172	1.00077
		1.00152	1.00168	1.00077
	0.1	1.0015	1.00161	1.0007
		1.0015	1.00151	1.0007
		1.00131	1.00148	1.00062
		1.00116	1.00138	1.00054
		1.00127	1.00124	1.00048
		1.00111	1.00122	1.00049
		1.00099	1.00115	1.0005
		1.00082	1.00011	1
		1.00066	1.00011	0.999995
		1.00087	1.0001	1
		1.00085	1.00009	0.999993
		1.00072	1.0001	0.999985
		1.00066	1.00008	1
		1.00045	1.00005	1
		1.00024	1.00003	1.00001
		1.00032	1.00005	1.00001
		1.00025	1.00003	1.00001
		1.0006	1.00005	0.999998
		1.00056	1.00005	0.999988
		1.00048	1.00004	0.999977
		1.00025	1.00003	0.999996
		1.00029	1.00001	0.999986
		1.00057	1.00002	1
		1.00036	1.00004	1.00001
		1.0003	1.00001	0.999972
		1.0002	1.00002	0.999996
	1	1.0002	1	1.00001
		1.00042	1.00002	0.999995
		1.00023	1.00001	0.99999
		1.00022	1.00001	0.999977
		1.00002	0.999999	0.999995
		0.999943	1	0.999979
		1.00005	1.00001	1.00003
		0.999762	1	0.999979
		0.999993	0.999987	1.00002
		1.0001	1.00001	0.999968
		1.00027	1.00001	1.00004
		0.999976	1.00001	1.00004
		1.00015	0.999998	1.00003
		1.00031	0.999997	1.00012

## Sheet: Panel H
FCS_CC
	Free Dyes	MDM	FDM	Dimer	Trimer	>10 mer
	1.00029	1.00002	1.00043	1.004	1.005	1.019
	1.00006	1.00022	1.00019	1.006	1.0076	1.02
	1.00048	1.00017	1.00011	1.008	1.009	1.018
