# Supplementary material for: Inert and seed-competent tau monomers suggest structural origins of aggregation
Source: eLife. 2018 Jul 10;7:e36584. doi: 10.7554/eLife.36584 (PMC6039173; doi:10.7554/eLife.36584)
Supplement: Figure 3—source data 1. [file elife-36584-fig3-data1.xlsx]

## Sheet: Sheet1
Group 1
	MDM	FDM	3	10	20
	0.429743	124.057	120.626	118.344	125.935
	0.455416	117.15	115.26	121.941	126.908
	0.891675	124.914	127.441	122.397	125.11
Group 2
	1	3	10	20
	1.34444	121.273	118.889	120.156
	1.19765	123.585	121.875	125.525
	1.20079	123.159	122.327	125.11
