# Supplementary material for: Inert and seed-competent tau monomers suggest structural origins of aggregation
Source: eLife. 2018 Jul 10;7:e36584. doi: 10.7554/eLife.36584 (PMC6039173; doi:10.7554/eLife.36584)
Supplement: Figure 4—source data 1. [file elife-36584-fig4-data1.xlsx]

## Sheet: Panels A-C
	Panel A					Panel B					Panel C
		FDM (B5)					Trimer (B8)					~20mer
	B5	164.994	163.818	164.813		B8	163.186	163.186	169.016		A5	159.608	167.621	170.27
	A5	1.4743	1.23926	1.1626		A5	1.52347	2.08176	1.51497		A5	142.473	147.755	143.315
	A7	0.967407	1.18189	1.05535		A7	1.22442	1.26709	1.24371		A7	66.4872	66.6353	69.5164
	B8	1.36261	1.17707	1.31919		B8	25.9166	27.3089	26.3705		B8	8.28845	7.14849	7.71884
	B7	1.33723	1.46488	1.60797		B7	36.9336	38.0205	32.2617		B7	6.49242	7.52848	6.65347
	B5	137.548	150.734	154.856		B5	124.057	116.844	128.142		B5	18.3474	19.9389	19.6628

## Sheet: Panel D-G
65°C	Boiling Time (h)	Ms			Dimer			Trimer			~10mer			>20mer
	3	104.796	98.1515	104.807	94.1672	97.4436	102.859	96.5749	102.726	97.3237	97.6214	98.6204	97.5496	100.175	101.051	98.0008
	12	101.861	104.965	89.3458	101.115	93.464	90.9012	104.334	101.701	96.3177	100.369	107.066	86.7351	97.4123	91.8248	100.877
	18	99.774	102.995	102.995	57.2764	55.3355	54.2389	97.8629	96.207	97.1867	99.1191	97.9069	98.4682	83.4384	84.6965	88.9948
	24	87.7859	91.1473	77.5824	76.4201	85.6092	70.6116	91.5274	88.7747	96.9234	98.085	99.202	87.4587	90.4544	89.9167	91.2343
	48	73.0297	71.4673	75.4349	71.8405	81.9793	74.3305	81.453	90.5499	74.2026	80.4805	86.2245	81.172	93.0879	90.7842	88.3265
	72	61.353	60.0423	63.4523	56.0614	65.2109	49.8528	79.7219	82.8212	74.3349	79.4723	81.2132	78.215	72.522	76.1536	76.1536
75°C	Boiling Time (h)	Ms			Dimer			Trimer			~10mer			>20mer
	3	103.17	103.041	80.8042	96.9791	101.068	97.7785	104.808	98.8729	96.0472	95.3687	99.4602	102.567	94.3566	94.9793	97.7885
	12	89.6448	93.9027	91.4052	73.7674	72.9323	87.3967	105.311	85.8934	92.1039	95.2812	97.068	96.2703	90.4959	99.6223	92.4809
	18	89.7429	82.1402	88.4215	63.7408	67.711	63.4063	83.6614	80.3532	72.3301	91.4497	89.6266	88.7555	84.7288	85.8696	83.7179
	24	85.4807	26.7768	66.7208	57.695	56.4625	54.6478	89.5574	87.4857	78.0329	96.6287	90.0681	90.9585	91.4494	90.5998	89.9588
	48	32.6628	23.4429	27.4971	45.0174	60.5137	52.3004	50.3475	56.3497	54.5929	82.9679	85.0953	83.8156	86.5139	83.1991	83.1787
	72	18.4401	26.7396	23.9643	54.9761	28.1996	20.6517	49.1177	53.3135	51.8163	80.5564	82.2731	78.0631	76.7149	76.8841	77.4859
85°C	Boiling Time (h)	Ms			Dimer			Trimer			~10mer			>20mer
	3	91.9131	86.9964	98.5557	99.4666	102.395	95.9161	90.2085	97.5934	92.6372	100.697	98.085	96.8231	89.116	94.1934	92.9094
	12	81.1496	71.8536	80.0191	34.9471	28.2164	36.9023	94.9342	85.835	78.1341	88.2807	81.0551	91.6433	104.493	94.933	84.5019
	18	37.9914	57.9943	46.2522	19.3711	18.798	14.0084	31.5792	29.9024	32.0898	93.1971	86.9852	89.3743	78.5716	80.6585	85.5177
	24	37.2632	11.1362	11.1362	35.1547	40.533	34.2861	57.0981	55.8783	54.0824	94.1365	82.0512	89.2864	82.9718	83.0657	78.0486
	48	10.6456	3.92219	5.45636	30.1486	31.4049	21.8288	30.4642	34.7777	34.7777	71.8628	79.3765	79.2995	75.7683	77.2117	77.2117
	72	11.996	14.3677	13.6301	12.5801	8.83334	8.83334	4.66708	6.8385	6.8385	75.8617	73.1546	70.7749	72.0617	71.5091	71.8959
95°C	Boiling Time (h)	Ms			Dimer			Trimer			~10mer			>20mer
	3	82.1808	98.9859	101.059	94.9636	101.911	101.804	84.8855	90.4866	97.555	95.4818	93.0059	88.7442	95.239	93.24	93.8663
	12	32.0814	32.4098	25.4661	19.1367	15.0555	18.5911	77.4365	75.9015	74.2709	84.097	79.1395	85.1689	94.5094	82.4616	95.1781
	18	11.996	14.3677	15.7429	5.57952	6.62984	12.438	8.68023	8.87486	4.17532	90.9073	90.0596	83.7881	88.4096	86.8463	88.1512
	24	10.7131	8.38745	9.93516	8.81733	8.22151	7.93879	4.18145	2.81161	4.50769	87.9734	82.2058	74.5036	80.1814	80.1814	80.6587
	48	2.42629	3.3409	2.73033	2.05799	2.50996	1.46366	3.63456	4.17912	4.10174	67.0045	68.052	67.8091	73.1854	71.9584	76.5853
	72	0.775658	1.13725	2.28613	3.56829	4.29943	2.38853	1.53617	1.06626	1.3272	52.5987	63.2148	62.6027	54.6359	53.6179	44.3393

## Sheet: Pnel H
											Mean	SD	Mean	SD	Mean	SD	Mean	SD
	Time	65C fit		75C fit		85C fit		95C fit			65C		75C		85C		95C
	0	100		100		100		100
	1	100		100		100		100
	2	100		100		100		100
	3	100		100		100		90.6789			102.585	2.2584	95.6717	7.57403	92.4884	3.4124	94.0751	6.08986
	4	100		100		100		80.726
	5	100		100		96.6196		71.8655
	6	100		100		91.2601		63.9776
	7	100		100		86.198		56.9554
	8	100		100		81.4166		50.704
	9	100		100		76.9005		45.1387
	10	100		98.2218		72.6349		40.1843
	11	100		95.6159		68.6059		35.7737
	12	100		93.0792		64.8003		31.8471			98.7239	4.86396	91.6509	1.25857	77.6741	2.9837	29.9858	2.30446
	13	100		90.6097		61.2059		28.3516
	14	100		88.2058		57.8108		25.2397
	15	100		85.8656		54.6041		22.4694
	16	100		83.5876		51.5752		20.0032
	17	100		81.3699		48.7144		17.8076
	18	100		79.2111		46.0122		15.8531			101.921	1.0939	86.7682	2.38944	47.4126	5.91283	14.0355	1.11494
	19	100		77.1096		43.46		14.113
	20	100		75.0638		41.0493		12.564
	21	99.6476		73.0724		38.7723		11.185
	22	98.4473		71.1337		36.6216		9.9573
	23	97.2616		69.2465		34.5902		8.8644
	24	96.09		67.4093		32.6715		7.8914			85.5052	4.15541	59.6594	17.6366	19.8452	8.8732	9.67857	0.696395
	25	94.9327		65.6209		30.8593		7.0253
	26	93.7892		63.8799		29.1475		6.2542
	27	92.6595		62.1852		27.5307		5.5677
	28	91.5435		60.5354		26.0036		4.9566
	29	90.4408		58.9293		24.5612		4.4126
	30	89.3515		57.3659		23.1988		3.9282
	31	88.2753		55.8439		21.912		3.4971
	32	87.212		54.3624		20.6965		3.1132
	33	86.1615		52.9201		19.5485		2.7715
	34	85.1237		51.5161		18.4642		2.4673
	35	84.0984		50.1493		17.44		2.1965
	36	83.0855		48.8188		16.4726		1.9554
	37	82.0847		47.5236		15.5589		1.7408
	38	81.096		46.2628		14.6958		1.5497
	39	80.1192		45.0354		13.8806		1.3796
	40	79.1542		43.8406		13.1107		1.2282
	41	78.2008		42.6775		12.3834		1.0934
	42	77.2589		41.5452		11.6965		0.9734
	43	76.3283		40.443		11.0477		0.8665
	44	75.409		39.37		10.4349		0.7714
	45	74.5007		38.3255		9.8561		0.6868
	46	73.6033		37.3087		9.3094		0.6114
	47	72.7168		36.3189		8.793		0.5443
	48	71.8409		35.3553		8.3053		0.4845			73.3106	1.17569	27.8676	2.71827	6.67472	2.07259	2.83251	0.273993
	49	70.9756		34.4173		7.8446		0.4314
	50	70.1207		33.5042		7.4094		0.384
	51	69.2761		32.6153		6.9984		0.3419
	52	68.4417		31.75		6.6102		0.3043
	53	67.6173		30.9077		6.2436		0.2709
	54	66.8029		30.0877		5.8973		0.2412
	55	65.9982		29.2894		5.5701		0.2147
	56	65.2033		28.5124		5.2612		0.1912
	57	64.4179		27.7559		4.9693		0.1702
	58	63.642		27.0195		4.6937		0.1515
	59	62.8755		26.3027		4.4333		0.1349
	60	62.1182		25.6049		4.1874		0.1201
	61	61.3699		24.9255		3.9551		0.1069
	62	60.6308		24.2643		3.7358		0.0952
	63	59.9005		23.6205		3.5285		0.0847
	64	59.179		22.9938		3.3328		0.0754
	65	58.4662		22.3838		3.1479		0.0671
	66	57.762		21.7899		2.9733		0.0598
	67	57.0662		21.2118		2.8084		0.0532
	68	56.3789		20.6491		2.6526		0.0474
	69	55.6998		20.1012		2.5055		0.0422
	70	55.0289		19.5679		2.3665		0.0375
	71	54.3661		19.0488		2.2352		0.0334
	72	53.7112		18.5434		2.1112		0.0298			61.6158	1.01183	23.048	2.48527	13.3313	0.713958	1.39968	0.463937
	73	53.0643		18.0515		1.9941		0.0265
	74	52.4251		17.5725		1.8835		0.0236
	75	51.7937		17.1063		1.779		0.021
	76	51.1698		16.6525		1.6804		0.0187
	77	50.5535		16.2107		1.5872		0.0166
	78	49.9446		15.7806		1.4991		0.0148
	79	49.343		15.3619		1.416		0.0132
	80	48.7487		14.9544		1.3374		0.0117
	81	48.1615		14.5576		1.2632		0.0104
	82	47.5814		14.1714		1.1932		0.0093
	83	47.0083		13.7954		1.127		0.0083
	84	46.4421		13.4294		1.0645		0.0074
	85	45.8827		13.0731		1.0054		0.0066
	86	45.3301		12.7263		0.9496		0.0058
	87	44.7841		12.3887		0.897		0.0052
	88	44.2447		12.06		0.8472		0.0046
	89	43.7117		11.74		0.8002		0.0041
	90	43.1852		11.4285		0.7558		0.0037
	91	42.6651		11.1253		0.7139		0.0033
	92	42.1512		10.8302		0.6743		0.0029
	93	41.6435		10.5428		0.6369		0.0026
	94	41.1419		10.2631		0.6016		0.0023
	95	40.6463		9.9909		0.5682		0.0021
	96	40.1568		9.7258		0.5367		0.0018
	97	39.6731		9.4678		0.5069		0.0016
	98	39.1952		9.2166		0.4788		0.0014
	99	38.7231		8.972		0.4522		0.0013
	100	38.2567		8.734		0.4272		0.0011
