# Supplementary material for: Inert and seed-competent tau monomers suggest structural origins of aggregation
Source: eLife. 2018 Jul 10;7:e36584. doi: 10.7554/eLife.36584 (PMC6039173; doi:10.7554/eLife.36584)
Supplement: Figure 5—source data 1. [file elife-36584-fig5-data1.xlsx]

## Sheet: Panels A-H
	Mi	0 h	4 h	8 h	24 h		Ms	0 h	4 h	8 h	24 h
	A1	0.000199999	0.0023	0.000900001	0.002		A1	0.0017	0.000499997	0.0012	0.0038
	A2	0.0016	0.002	0.000500002	0.000899998		A2	0.0029	0.000100002	0.0012	0.0035
	A3	0.0027	0.0026	0.000500001	0.000200002		A3	0.0013	0.0019	0.001	0.0049
	A4	0.0017	0.0011	0.0017	0.0014		A4	0.0013	0.0023	0.0015	0.0023
	A5	0.0011	0.0032	0.0011	-3.44515e-09		A5	0.0016	0.0042	0.0017	0.0126
	A6	0.0027	0.0013	0.000700002	0.0013		A6	0.0006	0.003	0.0007	0.0132
	A7	0.002	0.000900002	0.000500003	0.0021		A7	0.0025	-5.66244e-10	0.0008	0.0065
	A8	0.000700001	0.0012	0.000400001	0.0018		A8	0.0026	0.0013	0.0006	0.0085
	B8	0.0014	0.000299997	0.0011	0.000700001		B8	0.0021	0.0019	0.0091	0.0138
	B7	0.0015	0.0013	0.000100002	0.0013		B7	0.0023	0.000500003	0.0145	0.0155
	B6	0.0133	0.0093	0.0066	0.0108		B6	0.0147	0.0058	0.0193	0.0193
	B5	0.037	0.0369	0.029	0.0343		B5	0.0337	0.02991	0.0287	0.0230786
	B4	0.0152	0.0232	0.0053	0.0112		B4	0.0125	0.0137	0.0126	0.0108
	B3	0.0038	0.001	0.0021	0.0018		B3	0.000900001	0.000900001	0.0056	0.0068
	B2	0.0039	2.6226e-09	0.0008	0.0029		B2	0.0029	0.0014	0.0021	0.0015
	B1	0.0041	0.0022	0.001	0.0017		B1	0.000200001	0.000500001	0.0003	0.000699998
	Dimer	0 h	4 h	8 h	24 h		Trimer	0 h	4 h	8 h	24 h
	A1	1.63317e-09	0.0021	3.93e-10	0.0041		A1	0.0014	0.0029	0.0016	3.03984e-09
	A2	0.0012	0.000999999	0.0025	0.0022		A2	0.000300001	0.000799998	3.69549e-09	0.0023
	A3	-0.0004	0.002	0.0023	0.0025		A3	0.000399998	0.0017	0.0019	0.0021
	A4	0.0011	0.000699998	0.0025	-7.39098e-10		A4	0.0006	0.0014	0.0006	0.0011
	A5	0.000300003	0.0026	0.0013	0.0012		A5	0.0002	0.000599998	3.69549e-09	0.0016
	A6	0.0014	0.0017	0.0035	0.0019		A6	0.000800002	0.0011	0.0011	0.0026
	A7	0.00343	0.0028	0.0032	0.0029		A7	0.0024	0.0028	0.0023	0.0042
	A8	0.0012	0.0013	0.0039	0.0057		A8	0.0129	0.0132	0.0147	0.0153
	B8	0.0031	0.0023	0.0045	0.0027		B8	0.0252	0.0274	0.0254	0.0281
	B7	0.0148	0.0101	0.0113	0.0116		B7	0.0043	0.0142	0.0068	0.016
	B6	0.0276	0.0267	0.0287	0.0263		B6	0.000699997	0.0018	0.0021	0.0084
	B5	0.0163	0.0073	0.0168	0.0149		B5	0.0011	0.0013	0.000900003	0.0059
	B4	0.0034	0.0021	0.0085	0.0085		B4	0.000400003	0.0023	0.000800002	0.0017
	B3	0.0025	0.0011	0.0031	0.0052		B3	0.000999999	0.0028	0.000500003	0.0039
	B2	0.0029	0.0018	0.0016	0.0039		B2	0.000300002	0.0035	0.0018	0.0044
	B1	0.0015	0.000499999	0.0024	0.0025		B1	0.000700001	0.0028	0.0013	0.0016
	Mi+Dimer	0 h	4 h	8 h	24 h		Mi+Trimer	0 h	4 h	8 h	24 h
	A1	0.0023	0.0011	0.000400001	0.0029		A1	0.0015	0.0008	0.000499998	0.0025
	A2	0.000400001	0.000100001	0.00017	0.0021		A2	0.0019	0.0036	0.0015	0.0029
	A3	0.0031	0.0018	0.0019	0.001		A3	0.000700002	0.0029	0.0011	0.0017
	A4	0.001	0.0012	0.003	0.000800002		A4	0.004	0.0028	0.0029	0.0013
	A5	0.000699999	0.0034	0.0015	0.0023		A5	1.13249e-09	0.004	0.0006	0.0021
	A6	0.000400001	0.000699999	0.0023	0.0043		A6	0.0029	0.0017	0.0008	0.0028
	A7	0.0028	0.0017	0.0024	0.0002		A7	0.0038	0.0057	0.0032	0.0043
	A8	0.0016	0.00054	0.0021	0.0043		A8	0.0197	0.0202	0.0211	0.015
	B8	0.0028	0.0074	0.0052	0.0037		B8	0.0358	0.0394	0.0386	0.0378
	B7	0.0122	0.0137	0.0173	0.0165		B7	0.0175	0.02	0.0192	0.0188
	B6	0.0288	0.0302	0.0269	0.0297		B6	0.0059	0.0061	0.0074	0.00459999
	B5	0.0241	0.0221	0.0195	0.0187		B5	0.0143	0.0148	0.0154	0.0096
	B4	0.0245	0.0239	0.0224	0.02		B4	0.02882	0.0265	0.0214	0.0261
	B3	0.0168	0.0153	0.019	0.0144		B3	0.0197	0.0129	0.015	0.0153
	B2	0.0033	0.0079	0.0057	0.0042		B2	0.0061	0.0048	0.0072	0.0065
	B1	0.005235	0.002835	0.003735	0.007435		B1	0.0022	0.0029	0.0039	0.0018
	Ms+Dimer	0 h	4 h	8 h	24 h		Ms+Trimer	0 h	4 h	8 h	24 h
	A1	0.0011	0.000999994	0.000300002	0.00156943		A1	0.0015	-7.6294e-10	-3.09944e-09	0.000105631
	A2	0.000700001	0.0013	0.0022	0.00170832		A2	0.0028	0.000900003	0.0012	0.000203793
	A3	0.0016	0.0023	0.000500006	0.00106385		A3	0.002	0.001	0.0017	0.00049179
	A4	0.0025	0.0029	0.0012	0.00427814		A4	0.0028	0.002	0.0023	0.00107018
	A5	0.0012	0.0017	0.000699997	0.00746878		A5	0.0015	3.45e-09	0.0012	0.00735714
	A6	0.0034	0.0013	0.0023	0.00707543		A6	0.0019	0.0018	0.0029	0.00672038
	A7	0.0012	0.0028	0.0016	0.00596653		A7	0.0024	0.0043	0.0054	0.0069715
	A8	0.0005	0.0021	0.0014	0.00321088		A8	0.0115	0.0058	0.0106	0.00333026
	B8	0.0015	0.00462	0.0097	0.00979622		B8	0.0359	0.0327	0.026	0.017115
	B7	0.0054	0.014	0.0064	0.00408313		B7	0.0131	0.0083	0.0158	0.00395806
	B6	0.0249	0.0266	0.0255	0.0164216		B6	0.0028	0.0057	0.0108	0.00458586
	B5	0.0154	0.0132	0.012	0.00132081		B5	0.0136	0.0073	0.0071	0.00973382
	B4	0.0162	0.02	0.0189	0.0111459		B4	0.0233	0.0229	0.0195	0.0119732
	B3	0.0091	0.0149	0.0066	0.000425225		B3	0.0113	0.0117	0.0103	0.00295358
	B2	0.000200002	0.0015	0.000999998	0.00167821		B2	0.000199998	-3.55244e-09	0.0047	0.000191258
	B1	0.000500001	0.00299994	0.000899994	0.000999998		B1	0.0011	0.0012	0.0019	0.00051412
