# Supplementary material for: Inert and seed-competent tau monomers suggest structural origins of aggregation
Source: eLife. 2018 Jul 10;7:e36584. doi: 10.7554/eLife.36584 (PMC6039173; doi:10.7554/eLife.36584)
Supplement: Figure 6—source data 1. [file elife-36584-fig6-data1.xlsx]

## Sheet: Panel A
			Prep			15min			1h			4h			Sonicated Fibril
		Pre SEC	2.54135	1.962	1.5913	56.0197	50.623	55.4413	141.515	135.735	137.465	143.389	135.735	130.408	156.041	157.632	154.966
		A8	2.13952	1.90891	1.61587	5.49495	4.16499	3.85407	142.43	145.723	143.223	136.788	131.202	124.257	156.41	157.523	149.671
		B8	1.39299	1.74865	1.88503	7.89352	4.69623	7.48112	146.592	149.203	146.37	143.028	141.342	137.509	143.932	148.878	142.688
		B6	1.76798	2.01973	2.30079	15.8	22.0429	19.9086	143.801	145.98	142.616	145.929	148.58	146.821	149.983	147.251	143.511
		B4	0.984303	1.22555	1.01427	33.7377	40.3389	47.7581	137.981	135.721	137.203	145.463	142.403	139.531	132.289	133.331	133.41

## Sheet: Panel B
			Boiling Time (h)
	Mi	Ms(h)	0	0.25	0.5	1	1.5	2	3	24
	36.778	255554	267565	219375	88860.2	41273.4	40597.8	21081.6	19056.7	2388.47
	16.952	237375	260450	198668	85884.9	58185.4	49303.8	26217.3	19724.7	2000.28
	39.888	268122	222593	215358	78462.4	55578	39361.7	25800.9	14936.7	1608.12

## Sheet: Panel C
	Concentraion (nM)	Mi			Mh			Ms			Sonicated Fibril			Fibril
	0.1	1.94568	1.69961	1.41634	3.23554	3.02924	3.17901	3.87588	1.4504	1.94282	5.34957	4.01131	3.61064	3.3907	0.784374	4.62608
	0.3	1.255	3.14311	1.06315	6.9827	8.09468	7.94832	10.2181	9.26891	13.6729	13.9026	13.6387	10.7804	2.37147	6.4298	5.73373
	1	2.28718	2.08891	1.22702	16.0007	17.0134	18.8589	17.5136	19.7657	14.669	35.3639	48.1544	46.3151	19.6537	15.4532	11.7924
	3	2.27193	2.51642	3.50354	41.8466	41.9967	38.4518	23.5463	25.8107	23.1388	74.6778	80.2974	84.8513	38.3628	39.7933	40.3654
	10	1.93857	1.37495	2.73224	89.6105	100.699	93.0823	65.2982	79.6552	92.2098	117.88	160.515	154.384	77.8869	113.969	82.5657
	30	2.12629	4.13081	2.47468	124.036	128.693	121.012	189.781	226.554	232.087	405.583	285.709	261.112	258.018	331.99	278.604
	100	3.3907	0.784374	1.94282	378.623	341.813	388.517	525.407	592.97	440.07	759.122	906.215	813.673	652.982	796.552	692.749
