# Supplementary material for: Inert and seed-competent tau monomers suggest structural origins of aggregation
Source: eLife. 2018 Jul 10;7:e36584. doi: 10.7554/eLife.36584 (PMC6039173; doi:10.7554/eLife.36584)
Supplement: Figure 7—source data 1. [file elife-36584-fig7-data1.xlsx]

## Sheet: Legend
Description of the column headers
Id	Assigned peptides and cross-linking sites within the peptide sequences. The longer peptide is designated as (a)lpha, the shorter as (b)eta. Multiple positions are given in case of ambiguous assignments.
Protein1	SwissProt/UniProt accession number and identifier of the protein 1 (containing peptide desginated as alpha).
Protein1	SwissProt/UniProt accession number and identifier of the protein 2 (containing peptide desginated as beta).
XL Type	Type of cross-linked peptide
AbsPos1	Position in the protein sequence of protein 1, multiple positions are given in case of ambiguous assignments.
AbsPos2	Position in the protein sequence of protein 2, multiple positions are given in case of ambiguous assignments.
deltaAA	Delta between the absolute positions of the cross-linked residues
Mr	Molecular mass calculated from experimental m/z and z (neutral mass).
Mz	Experimentally observed mass-to-charge ratio of the precursor ion in Da.
z	Experimentally observed precursor charge.
Error [ppm]	Deviation between experimental and theoretical mass in ppm.
Id-score	Identification score as assigned by xQuest.

## Sheet: Mi_0_1
Id	Protein1	Protein2	XLType	AbsPos1	AbsPos2	deltaAA	Mr	Mz	z	Error_rel[ppm]	ld-Score
AKGADGK-TKIATPR-a2-b2	sp|P10636|TAU_HUMAN	sp|P10636|TAU_HUMAN	intra-protein	143	150	7	1568.89	523.97	3	-1.7	39.14
VQSKIGSLDNITHVPGGGNK-LDFKDR-a4-b4	sp|P10636|TAU_HUMAN	sp|P10636|TAU_HUMAN	intra-protein	353	347	6	2950.55	591.118	5	0.5	34.69
IPAKTPPAPK-TKIATPR-a4-b2	sp|P10636|TAU_HUMAN	sp|P10636|TAU_HUMAN	intra-protein	174	150	24	1942.16	486.548	4	-0.2	33.02
HLSNVSSTGSIDMVDSPQLATLADEVSASLAKQGL-GAAPPGQKGQANATR-a32-b8	sp|P10636|TAU_HUMAN	sp|P10636|TAU_HUMAN	intra-protein	438	163	275	5101.57	1021.32	5	0.9	32.81
TDHGAEIVYKSPVVSGDTSPR-IETHKLTFR-a10-b5	sp|P10636|TAU_HUMAN	sp|P10636|TAU_HUMAN	intra-protein	395	375	20	3495.81	874.959	4	1.9	31.86
IGSLDNITHVPGGGNKK-IETHKLTFR-a16-b5	sp|P10636|TAU_HUMAN	sp|P10636|TAU_HUMAN	intra-protein	369	375	6	2987.61	498.944	6	-1.3	29.48
GAAPPGQKGQANATR-TKIATPR-a8-b2	sp|P10636|TAU_HUMAN	sp|P10636|TAU_HUMAN	intra-protein	163	150	13	2346.28	587.577	4	0.6	28.9
DGTGSDDKK-XVSKSK-a8-b4	sp|P10636|TAU_HUMAN	sp|P10636|TAU_HUMAN	intra-protein	140	130	10	1753.84	585.622	3	0.7	28.27
TKIATPR-XVSKSK-a2-b4	sp|P10636|TAU_HUMAN	sp|P10636|TAU_HUMAN	intra-protein	150	130	20	1617.91	540.312	3	0	28.06
GAAPPGQKGQANATR-KVAVVR-a8-b1	sp|P10636|TAU_HUMAN	sp|P10636|TAU_HUMAN	intra-protein	163	225	62	2231.25	558.821	4	0.8	27.74
TDHGAEIVYKSPVVSGDTSPR-GAAPPGQKGQANATR-a10-b8	sp|P10636|TAU_HUMAN	sp|P10636|TAU_HUMAN	intra-protein	395	163	232	3774.9	944.732	4	1.2	27.45
IETHKLTFR-ENAKAK-a5-b4	sp|P10636|TAU_HUMAN	sp|P10636|TAU_HUMAN	intra-protein	375	383	8	1941.07	486.275	4	0.5	26.18
HLSNVSSTGSIDXVDSPQLATLADEVSASLAKQGL-TDHGAEIVYKSPVVSGDTSPR-a32-b10	sp|P10636|TAU_HUMAN	sp|P10636|TAU_HUMAN	intra-protein	438	395	43	5908.93	1182.79	5	2.3	23.34
GAAPPGQKGQANATR-SPSSAKSR-a8-b6	sp|P10636|TAU_HUMAN	sp|P10636|TAU_HUMAN	intra-protein	163	240	77	2379.23	794.084	3	1.4	23.13
KDQGGYTXHQDQEGDTDAGLKESPLQTPTEDGSEEPGSETSDAK-AKTDHGAEIVYKSPVVSGDTSPR-a21-b12	sp|P10636|TAU_HUMAN	sp|P10636|TAU_HUMAN	intra-protein	44	395	351	7232.33	1447.47	5	4.8	22.73
GAAPPGQKGQANATR-IPAKTPPAPK-a8-b4	sp|P10636|TAU_HUMAN	sp|P10636|TAU_HUMAN	intra-protein	163	174	11	2579.42	645.863	4	0.3	21.82
TPPAPKTPPSSGEPPK-GAAPPGQKGQANATR-a6-b8	sp|P10636|TAU_HUMAN	sp|P10636|TAU_HUMAN	intra-protein	180	163	17	3147.63	1050.22	3	-0.2	21.05
GAAPPGQKGQANATR-TPSLPTPPTREPKK-a8-b13	sp|P10636|TAU_HUMAN	sp|P10636|TAU_HUMAN	intra-protein	163	224	61	3108.67	778.175	4	0.1	20.57
LQTAPVPMPDLKNVK-KVAVVR-a12-b1	sp|P10636|TAU_HUMAN	sp|P10636|TAU_HUMAN	intra-protein	254	225	29	2458.43	820.486	3	0.2	19.33
VTSKCGSLGNIHHKPGGGQVEVKSEK-LQTAPVPMPDLKNVK-a4-b12	sp|P10636|TAU_HUMAN	sp|P10636|TAU_HUMAN	intra-protein	321	254	67	4520.38	1131.1	4	-1.6	18.67
IPAKTPPAPKTPPSSGEPPK-KLDLSNVQSKCGSK-a10-b1	sp|P10636|TAU_HUMAN	sp|P10636|TAU_HUMAN	intra-protein	180	281	101	3696.98	740.403	5	0	18.31
KDQGGYTXHQDQEGDTDAGLK-GAAPPGQKGQANATR-a1-b8	sp|P10636|TAU_HUMAN	sp|P10636|TAU_HUMAN	intra-protein	24	163	139	3869.8	968.457	4	2.6	17.92
KLDLSNVQSK-MVSKSK-a1-b4	sp|P10636|TAU_HUMAN	sp|P10636|TAU_HUMAN	intra-protein	281	130	151	1947.08	487.778	4	4.6	16.52
QEFEVMEDHAGTYGLGDRKDQGGYTMHQDQEGDTDAGLK-SPSSAKSRLQTAPVPXPDLK-a19-b6	sp|P10636|TAU_HUMAN	sp|P10636|TAU_HUMAN	intra-protein	24	240	216	6591.04	1319.22	5	-1.9	16.27
TPPAPKTPPSSGEPPKSGDR-IGSLDNITHVPGGGNKK-a16-b16	sp|P10636|TAU_HUMAN	sp|P10636|TAU_HUMAN	intra-protein	190	369	179	3845.97	1283	3	-4.7	16.07

## Sheet: Mi_0_2
Id	Protein1	Protein2	XLType	AbsPos1	AbsPos2	deltaAA	Mr	Mz	z	Error_rel[ppm]	ld-Score
GAAPPGQKGQANATR-TKIATPR-a8-b2	sp|P10636|TAU_HUMAN	sp|P10636|TAU_HUMAN	intra-protein	163	150	13	2346.28	783.1	3	-0.6	32.17
IPAKTPPAPK-TKIATPR-a4-b2	sp|P10636|TAU_HUMAN	sp|P10636|TAU_HUMAN	intra-protein	174	150	24	1942.16	486.547	4	-2.2	31.19
HLSNVSSTGSIDXVDSPQLATLADEVSASLAKQGL-GAAPPGQKGQANATR-a32-b8	sp|P10636|TAU_HUMAN	sp|P10636|TAU_HUMAN	intra-protein	438	163	275	5117.57	1280.4	4	1.7	30.64
ESPLQTPTEDGSEEPGSETSDAKSTPTAEDVTAPLVDEGAPGK-GAAPPGQKGQANATR-a23-b8	sp|P10636|TAU_HUMAN	sp|P10636|TAU_HUMAN	intra-protein	67	163	96	5886.77	1472.7	4	0.6	26.86
DGTGSDDKK-XVSKSK-a8-b4	sp|P10636|TAU_HUMAN	sp|P10636|TAU_HUMAN	intra-protein	140	130	10	1753.84	585.62	3	-2.2	25.96
GAAPPGQKGQANATR-IPAKTPPAPK-a8-b4	sp|P10636|TAU_HUMAN	sp|P10636|TAU_HUMAN	intra-protein	163	174	11	2579.41	645.862	4	-1.3	25.76
IETHKLTFR-ENAKAK-a5-b4	sp|P10636|TAU_HUMAN	sp|P10636|TAU_HUMAN	intra-protein	375	383	8	1941.07	486.274	4	-1	22.91
LQTAPVPMPDLKNVK-SKIGSTENLK-a12-b2	sp|P10636|TAU_HUMAN	sp|P10636|TAU_HUMAN	intra-protein	254	259	5	2863.57	716.9	4	-2.1	21.65
KLDLSNVQSKCGSK-KVAVVR-a10-b1	sp|P10636|TAU_HUMAN	sp|P10636|TAU_HUMAN	intra-protein	290	225	65	2371.33	791.452	3	3.4	21.17
IGSLDNITHVPGGGNKK-IETHKLTFR-a16-b5	sp|P10636|TAU_HUMAN	sp|P10636|TAU_HUMAN	intra-protein	369	375	6	2987.62	598.531	5	-1.1	21.15
TPPAPKTPPSSGEPPK-GAAPPGQKGQANATR-a6-b8	sp|P10636|TAU_HUMAN	sp|P10636|TAU_HUMAN	intra-protein	180	163	17	3147.62	1050.22	3	-2.2	21
TPSLPTPPTREPKK-AKGADGKTK-a13-b2	sp|P10636|TAU_HUMAN	sp|P10636|TAU_HUMAN	intra-protein	224	143	81	2560.41	513.09	5	-4.3	19.57
IATPRGAAPPGQKGQANATR-EPKKVAVVR-a13-b3	sp|P10636|TAU_HUMAN	sp|P10636|TAU_HUMAN	intra-protein	163	224	61	3123.75	781.945	4	-4.4	19.05
HLSNVSSTGSIDXVDSPQLATLADEVSASLAKQGL-TPSLPTPPTREPKK-a32-b13	sp|P10636|TAU_HUMAN	sp|P10636|TAU_HUMAN	intra-protein	438	224	214	5242.68	1049.55	5	-1.5	18.55
VTSKCGSLGNIHHKPGGGQVEVKSEK-KVAVVR-a14-b1	sp|P10636|TAU_HUMAN	sp|P10636|TAU_HUMAN	intra-protein	331	225	106	3540.91	1181.31	3	-2	16.52
TPPAPKTPPSSGEPPK-VAVVRTPPKSPSSAK-a6-b9	sp|P10636|TAU_HUMAN	sp|P10636|TAU_HUMAN	intra-protein	180	234	54	3247.8	650.567	5	4.2	16.28
AKTDHGAEIVYKSPVVSGDTSPR-DGTGSDDKK-a12-b8	sp|P10636|TAU_HUMAN	sp|P10636|TAU_HUMAN	intra-protein	395	140	255	3472.71	1158.58	3	4.5	15.99

## Sheet: Mi_0_3
Id	Protein1	Protein2	XLType	AbsPos1	AbsPos2	deltaAA	Mr	Mz	z	Error_rel[ppm]	ld-Score
KVAVVR-LDFKDR-a1-b4	sp|P10636|TAU_HUMAN	sp|P10636|TAU_HUMAN	intra-protein	225	347	122	1600.93	401.239	4	-2.4	37.9
VQSKIGSLDNITHVPGGGNK-LDFKDR-a4-b4	sp|P10636|TAU_HUMAN	sp|P10636|TAU_HUMAN	intra-protein	353	347	6	2950.55	591.117	5	-1.5	36.9
AKGADGK-TKIATPR-a2-b2	sp|P10636|TAU_HUMAN	sp|P10636|TAU_HUMAN	intra-protein	143	150	7	1568.88	523.969	3	-2.4	36.67
GAAPPGQKGQANATR-TKIATPR-a8-b2	sp|P10636|TAU_HUMAN	sp|P10636|TAU_HUMAN	intra-protein	163	150	13	2346.28	587.576	4	-0.9	34.28
DGTGSDDKK-XVSKSK-a8-b4	sp|P10636|TAU_HUMAN	sp|P10636|TAU_HUMAN	intra-protein	140	130	10	1753.84	585.62	3	-1.4	33.75
IETHKLTFR-LDFKDR-a5-b4	sp|P10636|TAU_HUMAN	sp|P10636|TAU_HUMAN	intra-protein	375	347	28	2074.12	519.537	4	-1.3	33.38
GAAPPGQKGQANATR-MVSKSK-a8-b4	sp|P10636|TAU_HUMAN	sp|P10636|TAU_HUMAN	intra-protein	163	130	33	2239.17	560.8	4	-2.1	32.2
TDHGAEIVYKSPVVSGDTSPR-GAAPPGQKGQANATR-a10-b8	sp|P10636|TAU_HUMAN	sp|P10636|TAU_HUMAN	intra-protein	395	163	232	3774.89	1259.3	3	-1.5	30.12
GAAPPGQKGQANATR-IPAKTPPAPK-a8-b4	sp|P10636|TAU_HUMAN	sp|P10636|TAU_HUMAN	intra-protein	163	174	11	2579.41	645.861	4	-1.8	27.6
IETHKLTFR-ENAKAK-a5-b4	sp|P10636|TAU_HUMAN	sp|P10636|TAU_HUMAN	intra-protein	375	383	8	1941.06	389.22	5	-2.6	25.74
IGSLDNITHVPGGGNKK-IETHKLTFR-a16-b5	sp|P10636|TAU_HUMAN	sp|P10636|TAU_HUMAN	intra-protein	369	375	6	2987.61	598.531	5	-1.7	21.85
GAAPPGQKGQANATR-TPSLPTPPTREPKK-a8-b13	sp|P10636|TAU_HUMAN	sp|P10636|TAU_HUMAN	intra-protein	163	224	61	3108.66	622.74	5	-1.6	20.9
AKTDHGAEIVYKSPVVSGDTSPR-EPKKVAVVR-a2-b4	sp|P10636|TAU_HUMAN	sp|P10636|TAU_HUMAN	intra-protein	385	225	160	3575.92	894.988	4	-3.4	19.86
KDQGGYTMHQDQEGDTDAGLK-GAAPPGQKGQANATR-a1-b8	sp|P10636|TAU_HUMAN	sp|P10636|TAU_HUMAN	intra-protein	24	163	139	3853.8	964.457	4	1	17.1

## Sheet: Mi_3_1
Id	Protein1	Protein2	XLType	AbsPos1	AbsPos2	deltaAA	Mr	Mz	z	Error_rel[ppm]	ld-Score
IPAKTPPAPK-TKIATPR-a4-b2	sp|P10636|TAU_HUMAN	sp|P10636|TAU_HUMAN	intra-protein	174	150	24	1942.16	486.548	4	0.1	38.61
AKGADGK-TKIATPR-a2-b2	sp|P10636|TAU_HUMAN	sp|P10636|TAU_HUMAN	intra-protein	143	150	7	1568.89	523.971	3	0.3	35.61
GAAPPGQKGQANATR-KVAVVR-a8-b1	sp|P10636|TAU_HUMAN	sp|P10636|TAU_HUMAN	intra-protein	163	225	62	2231.25	558.82	4	-0.8	29.27
GAAPPGQKGQANATR-TKIATPR-a8-b2	sp|P10636|TAU_HUMAN	sp|P10636|TAU_HUMAN	intra-protein	163	150	13	2346.28	587.578	4	1.8	29.18
GAAPPGQKGQANATR-IPAKTPPAPK-a8-b4	sp|P10636|TAU_HUMAN	sp|P10636|TAU_HUMAN	intra-protein	163	174	11	2579.42	645.863	4	1.1	29.16
DGTGSDDKK-XVSKSK-a8-b4	sp|P10636|TAU_HUMAN	sp|P10636|TAU_HUMAN	intra-protein	140	130	10	1753.84	585.622	3	1.2	26.09
GAAPPGQKGQANATR-TPPSSGEPPKSGDR-a8-b10	sp|P10636|TAU_HUMAN	sp|P10636|TAU_HUMAN	intra-protein	163	190	27	2971.48	991.502	3	2.9	20.75
IGSLDNITHVPGGGNKK-GAAPPGQKGQANATR-a16-b8	sp|P10636|TAU_HUMAN	sp|P10636|TAU_HUMAN	intra-protein	369	163	206	3266.72	817.689	4	3.3	20.16
TPPAPKTPPSSGEPPK-GAAPPGQKGQANATR-a6-b8	sp|P10636|TAU_HUMAN	sp|P10636|TAU_HUMAN	intra-protein	180	163	17	3147.64	1050.22	3	1.3	19.71
SPSSAKSRLQTAPVPXPDLK-GAAPPGQKGQANATRIPAK-a6-b8	sp|P10636|TAU_HUMAN	sp|P10636|TAU_HUMAN	intra-protein	240	163	77	4095.18	1024.8	4	-3.1	18.58
GAAPPGQKGQANATR-TPSLPTPPTREPKK-a8-b13	sp|P10636|TAU_HUMAN	sp|P10636|TAU_HUMAN	intra-protein	163	224	61	3108.67	778.176	4	1.2	18.11
TPPKSPSSAK-AKGADGKTK-a4-b2	sp|P10636|TAU_HUMAN	sp|P10636|TAU_HUMAN	intra-protein	234	143	91	2011.1	671.375	3	3.4	16.92

## Sheet: Mi_3_2
Id	Protein1	Protein2	XLType	AbsPos1	AbsPos2	deltaAA	Mr	Mz	z	Error_rel[ppm]	ld-Score
AKGADGK-TKIATPR-a2-b2	sp|P10636|TAU_HUMAN	sp|P10636|TAU_HUMAN	intra-protein	143	150	7	1568.89	523.97	3	-1.4	37.14
IPAKTPPAPK-TKIATPR-a4-b2	sp|P10636|TAU_HUMAN	sp|P10636|TAU_HUMAN	intra-protein	174	150	24	1942.16	486.547	4	-2.5	33.84
IETHKLTFR-ENAKAK-a5-b4	sp|P10636|TAU_HUMAN	sp|P10636|TAU_HUMAN	intra-protein	375	383	8	1941.07	486.274	4	-1.8	30.89
GAAPPGQKGQANATR-MVSKSK-a8-b4	sp|P10636|TAU_HUMAN	sp|P10636|TAU_HUMAN	intra-protein	163	130	33	2239.17	560.8	4	-2.1	30.52
GAAPPGQKGQANATR-TKIATPR-a8-b2	sp|P10636|TAU_HUMAN	sp|P10636|TAU_HUMAN	intra-protein	163	150	13	2346.27	587.575	4	-4.3	28.22
GAAPPGQKGQANATR-IPAKTPPAPK-a8-b4	sp|P10636|TAU_HUMAN	sp|P10636|TAU_HUMAN	intra-protein	163	174	11	2579.41	645.861	4	-2.3	26.41
DGTGSDDKK-XVSKSK-a8-b4	sp|P10636|TAU_HUMAN	sp|P10636|TAU_HUMAN	intra-protein	140	130	10	1753.84	585.62	3	-1.8	26.08
GAAPPGQKGQANATR-TPPSSGEPPKSGDR-a8-b10	sp|P10636|TAU_HUMAN	sp|P10636|TAU_HUMAN	intra-protein	163	190	27	2971.47	991.499	3	-0.2	23.32
GAAPPGQKGQANATR-TPSLPTPPTREPKK-a8-b13	sp|P10636|TAU_HUMAN	sp|P10636|TAU_HUMAN	intra-protein	163	224	61	3108.67	622.741	5	-0.2	22.98
TPPSSGEPPKSGDR-IPAKTPPAPK-a10-b4	sp|P10636|TAU_HUMAN	sp|P10636|TAU_HUMAN	intra-protein	190	174	16	2567.35	856.792	3	-2.9	22.57
GAAPPGQKGQANATR-SKDGTGSDDKK-a8-b2	sp|P10636|TAU_HUMAN	sp|P10636|TAU_HUMAN	intra-protein	163	132	31	2697.32	675.339	4	-2.6	21.22
GAAPPGQKGQANATR-AKGADGK-a8-b2	sp|P10636|TAU_HUMAN	sp|P10636|TAU_HUMAN	intra-protein	163	143	20	2206.14	736.388	3	-2.1	19.85
TKIATPRGAAPPGQK-TPSLPTPPTREPKK-a2-b13	sp|P10636|TAU_HUMAN	sp|P10636|TAU_HUMAN	intra-protein	150	224	74	3177.8	795.457	4	3.1	17.68
KLDLSNVQSK-MVSKSK-a1-b4	sp|P10636|TAU_HUMAN	sp|P10636|TAU_HUMAN	intra-protein	281	130	151	1947.07	487.776	4	1.6	17.31
IATPRGAAPPGQKGQANATR-EPKKVAVVR-a13-b4	sp|P10636|TAU_HUMAN	sp|P10636|TAU_HUMAN	intra-protein	163	225	62	3123.75	781.945	4	-4.5	16.86
SKDGTGSDDK-EPKKVAVVR-a2-b3	sp|P10636|TAU_HUMAN	sp|P10636|TAU_HUMAN	intra-protein	132	224	92	2171.14	724.722	3	-0.4	16.07

## Sheet: Mi_3_3
Id	Protein1	Protein2	XLType	AbsPos1	AbsPos2	deltaAA	Mr	Mz	z	Error_rel[ppm]	ld-Score
GAAPPGQKGQANATR-TKIATPR-a8-b2	sp|P10636|TAU_HUMAN	sp|P10636|TAU_HUMAN	intra-protein	163	150	13	2346.27	587.576	4	-1.8	31.57
VQSKIGSLDNITHVPGGGNK-LDFKDR-a4-b4	sp|P10636|TAU_HUMAN	sp|P10636|TAU_HUMAN	intra-protein	353	347	6	2950.55	591.117	5	-1.8	30.87
DGTGSDDKK-XVSKSK-a8-b4	sp|P10636|TAU_HUMAN	sp|P10636|TAU_HUMAN	intra-protein	140	130	10	1753.84	585.62	3	-2.3	27.89
IETHKLTFR-ENAKAK-a5-b4	sp|P10636|TAU_HUMAN	sp|P10636|TAU_HUMAN	intra-protein	375	383	8	1941.06	486.274	4	-2.5	25.73
TPPSSGEPPKSGDR-IPAKTPPAPK-a10-b4	sp|P10636|TAU_HUMAN	sp|P10636|TAU_HUMAN	intra-protein	190	174	16	2567.36	856.793	3	-1.8	24.97
TPPAPKTPPSSGEPPK-GAAPPGQKGQANATR-a6-b8	sp|P10636|TAU_HUMAN	sp|P10636|TAU_HUMAN	intra-protein	180	163	17	3147.62	1050.21	3	-2.7	24
GAAPPGQKGQANATR-DGTGSDDKK-a8-b8	sp|P10636|TAU_HUMAN	sp|P10636|TAU_HUMAN	intra-protein	163	140	23	2482.2	828.408	3	-1.2	23.82
TPSLPTPPTREPKK-AKGADGKTK-a13-b2	sp|P10636|TAU_HUMAN	sp|P10636|TAU_HUMAN	intra-protein	224	143	81	2560.41	513.091	5	-2.9	19.31
GAAPPGQKGQANATR-AKGADGK-a8-b2	sp|P10636|TAU_HUMAN	sp|P10636|TAU_HUMAN	intra-protein	163	143	20	2206.14	736.388	3	-2	19.3
GAAPPGQKGQANATR-IPAKTPPAPK-a8-b4	sp|P10636|TAU_HUMAN	sp|P10636|TAU_HUMAN	intra-protein	163	174	11	2579.41	645.862	4	-1.4	19.2
KIETHKLTFR-KAKGADGK-a1-b3	sp|P10636|TAU_HUMAN	sp|P10636|TAU_HUMAN	intra-protein	370	143	227	2183.25	728.759	3	4.8	16.73
SKIGSTENLK-SEKLDFKDR-a2-b7	sp|P10636|TAU_HUMAN	sp|P10636|TAU_HUMAN	intra-protein	259	347	88	2350.25	784.424	3	4	16.27

## Sheet: Mi_24_1
Id	Protein1	Protein2	XLType	AbsPos1	AbsPos2	deltaAA	Mr	Mz	z	Error_rel[ppm]	ld-Score
AKGADGK-TKIATPR-a2-b2	sp|P10636|TAU_HUMAN	sp|P10636|TAU_HUMAN	intra-protein	143	150	7	1568.89	523.971	3	0.1	37.27
GAAPPGQKGQANATR-TKIATPR-a8-b2	sp|P10636|TAU_HUMAN	sp|P10636|TAU_HUMAN	intra-protein	163	150	13	2346.28	587.577	4	0.4	36.52
DGTGSDDKK-XVSKSK-a8-b4	sp|P10636|TAU_HUMAN	sp|P10636|TAU_HUMAN	intra-protein	140	130	10	1753.84	585.622	3	0.6	26.61
GAAPPGQKGQANATR-IPAKTPPAPK-a8-b4	sp|P10636|TAU_HUMAN	sp|P10636|TAU_HUMAN	intra-protein	163	174	11	2579.42	645.863	4	0.2	25.07
AKTDHGAEIVYKSPVVSGDTSPR-EPKKVAVVR-a12-b4	sp|P10636|TAU_HUMAN	sp|P10636|TAU_HUMAN	intra-protein	395	225	170	3575.94	894.993	4	2.7	21.28
TPPKSPSSAKSR-EPKKVAVVR-a4-b4	sp|P10636|TAU_HUMAN	sp|P10636|TAU_HUMAN	intra-protein	234	225	9	2404.38	802.468	3	0	19.55
LDLSNVQSKCGSKDNIK-KVAVVR-a13-b1	sp|P10636|TAU_HUMAN	sp|P10636|TAU_HUMAN	intra-protein	294	225	69	2713.49	679.38	4	2.7	17.23
CGSKDNIKHVPGGGSVQIVYKPVDLSK-AKTDHGAEIVYK-a21-b2	sp|P10636|TAU_HUMAN	sp|P10636|TAU_HUMAN	intra-protein	311	385	74	4350.28	1088.58	4	1.9	16.81
TPPSSGEPPKSGDRSGYSSPGSPGTPGSR-VQSKIGSLDNITHVPGGGNKK-a10-b4	sp|P10636|TAU_HUMAN	sp|P10636|TAU_HUMAN	intra-protein	190	353	163	5071.52	1268.89	4	0.4	16.57

## Sheet: Mi_24_2
Id	Protein1	Protein2	XLType	AbsPos1	AbsPos2	deltaAA	Mr	Mz	z	Error_rel[ppm]	ld-Score
GAAPPGQKGQANATR-TKIATPR-a8-b2	sp|P10636|TAU_HUMAN	sp|P10636|TAU_HUMAN	intra-protein	163	150	13	2346.27	587.576	4	-1.5	31.88
DGTGSDDKK-XVSKSK-a8-b4	sp|P10636|TAU_HUMAN	sp|P10636|TAU_HUMAN	intra-protein	140	130	10	1753.84	585.62	3	-1.6	29.57
GAAPPGQKGQANATR-IPAKTPPAPK-a8-b4	sp|P10636|TAU_HUMAN	sp|P10636|TAU_HUMAN	intra-protein	163	174	11	2579.41	645.862	4	-1.4	28.22
AKTDHGAEIVYK-EPKKVAVVR-a2-b3	sp|P10636|TAU_HUMAN	sp|P10636|TAU_HUMAN	intra-protein	385	224	161	2493.4	624.358	4	2.4	19.16
KLDLSNVQSKCGSK-DGTGSDDKK-a1-b8	sp|P10636|TAU_HUMAN	sp|P10636|TAU_HUMAN	intra-protein	281	140	141	2622.28	875.1	3	-1.7	18.73
LQTAPVPMPDLKNVK-GADGKTKIATPR-a12-b5	sp|P10636|TAU_HUMAN	sp|P10636|TAU_HUMAN	intra-protein	254	148	106	3001.67	751.426	4	2.6	17.64
KIETHK-KVAVVR-a1-b1	sp|P10636|TAU_HUMAN	sp|P10636|TAU_HUMAN	intra-protein	370	225	145	1562.95	521.991	3	-1.7	17.27
DGTGSDDKKAK-AKGADGKTK-a9-b7	sp|P10636|TAU_HUMAN	sp|P10636|TAU_HUMAN	intra-protein	141	148	7	2133.09	712.038	3	0.3	16.97
IATPRGAAPPGQKGQANATR-EPKKVAVVR-a13-b3	sp|P10636|TAU_HUMAN	sp|P10636|TAU_HUMAN	intra-protein	163	224	61	3123.75	781.945	4	-4.5	16.85
EPKKVAVVR-SEKLDFKDR-a3-b3	sp|P10636|TAU_HUMAN	sp|P10636|TAU_HUMAN	intra-protein	224	343	119	2299.29	767.437	3	-0.7	16.69

## Sheet: Mi_24_3
Id	Protein1	Protein2	XLType	AbsPos1	AbsPos2	deltaAA	Mr	Mz	z	Error_rel[ppm]	ld-Score
GAAPPGQKGQANATR-TKIATPR-a8-b2	sp|P10636|TAU_HUMAN	sp|P10636|TAU_HUMAN	intra-protein	163	150	13	2346.27	587.576	4	-1.9	32.85
AKGADGK-TKIATPR-a2-b2	sp|P10636|TAU_HUMAN	sp|P10636|TAU_HUMAN	intra-protein	143	150	7	1568.89	523.97	3	-0.9	30.2
IPAKTPPAPK-TKIATPR-a4-b2	sp|P10636|TAU_HUMAN	sp|P10636|TAU_HUMAN	intra-protein	174	150	24	1942.16	486.547	4	-2.1	27.96
GAAPPGQKGQANATR-IPAKTPPAPK-a8-b4	sp|P10636|TAU_HUMAN	sp|P10636|TAU_HUMAN	intra-protein	163	174	11	2579.42	645.862	4	-0.9	26.29
HQPGGGKVQIINKK-AKGADGKTK-a13-b2	sp|P10636|TAU_HUMAN	sp|P10636|TAU_HUMAN	intra-protein	280	143	137	2515.43	629.865	4	1.8	23.73
DGTGSDDKK-XVSKSK-a8-b4	sp|P10636|TAU_HUMAN	sp|P10636|TAU_HUMAN	intra-protein	140	130	10	1753.84	585.621	3	-0.9	22.59
IPAKTPPAPK-EPKKVAVVR-a4-b4	sp|P10636|TAU_HUMAN	sp|P10636|TAU_HUMAN	intra-protein	174	225	51	2181.33	728.119	3	3.9	18.89
IPAKTPPAPK-EPKKVAVVR-a4-b3	sp|P10636|TAU_HUMAN	sp|P10636|TAU_HUMAN	intra-protein	174	224	50	2181.33	728.119	3	3.8	18.68
AKTDHGAEIVYKSPVVSGDTSPR-EPKKVAVVR-a12-b4	sp|P10636|TAU_HUMAN	sp|P10636|TAU_HUMAN	intra-protein	395	225	170	3575.92	894.987	4	-3.6	18.6
TPPKSPSSAKSR-EPKKVAVVR-a4-b4	sp|P10636|TAU_HUMAN	sp|P10636|TAU_HUMAN	intra-protein	234	225	9	2404.38	802.469	3	1.2	16.63
SPSSAKSR-KVAVVR-a6-b1	sp|P10636|TAU_HUMAN	sp|P10636|TAU_HUMAN	intra-protein	240	225	15	1626.94	543.323	3	2	16.4

[truncated: 27 more sheets: Ms_0_1, Ms_0_2, Ms_0_3, Ms_3_1, Ms_3_2, Ms_3_3, Ms_24_1, Ms_24_2, Ms_24_3, Ms_0pt25_0, Ms_0pt25_0_2, Ms_0pt25_0_3, Ms_0pt25_3, Ms_0pt25_3_2, Ms_0pt25_3_3, Ms_0pt25_24, Ms_0pt25_24_2, Ms_0pt25_24_3, Ms_1_0, Ms_1_0_2 …]
