# Supplementary material for: Inert and seed-competent tau monomers suggest structural origins of aggregation
Source: eLife. 2018 Jul 10;7:e36584. doi: 10.7554/eLife.36584 (PMC6039173; doi:10.7554/eLife.36584)
Supplement: Figure 8—source data 1. [file elife-36584-fig8-data1.xlsx]

## Sheet: Panel A
		Tau content (pg/uL)
	A1	0.656146	2.07384	0.989721
	A2	1.3233	4.0753	2.99118
	A3	1.32839	2.99846	1.49009
	A4	4.0753	0.995547	0.580031
	A5	-1.09513	4.65906	2.40742
	A6	2.07384	4.40888	4.57566
	A7	4.49227	0.739541	7.32767
	A8	12.2479	2.741	1.07312
	B8	9.74609	2.64926	9.61266
	B7	12.6539	5.81558	30.5002
	B6	56.6859	66.1928	82.8716
	B5	133.742	127.738	144.75
	B4	111.226	106.055	129.739
	B3	47.6904	40.7687	36.4322
	B2	2.74828	3.16525	2.66488
	B1	0.496637	1.82366	0.992636

## Sheet: Panel B
		Tau content (pg/uL)
	A1	0.562843	0.658322	0.18092
	A2	1.70861	0.944767	5.52785
	A3	8.2968	7.72392	5.24141
	A4	141.599	117.538	153.63
	A5	179.293	155.041	222.451
	A6	157.142	167.263	211.184
	A7	150.649	167.072	167.263
	A8	114.557	108.446	129.643
	B8	124.105	110.356	131.553
	B7	99.0892	96.6067	124.296
	B6	124.296	122.387	152.61
	B5	111.268	117.283	132.465
	B4	70.8796	72.1686	55.8413
	B3	34.0717	34.931	30.6343
	B2	4.76401	4.47756	5.43238
	B1	1.04025	8.39229	2.56794

## Sheet: Panel C
		Control Brain					AD Brain
		A4	A7	B8	B7	B5	A4	A7	B8	B7	B5
	LF	20	10	3	2	1	20	10	3	2	1
	0.811801	1.13222	1.20008	1.16981	1.08449	0.970004	56.0925	57.3653	60.2194	59.6552	57.3484
	1.1155	1.07528	1.33876	1.2295	1.1582	1.18776	52.5606	56.9704	55.8	65.5797	55.8088
	1.07269	1.09708	1.06761	0.883424	1.16422	1.03313	58.0933	60.4233	57.9376	61.6016	56.3111

## Sheet: Panel D
			Ms							Fibril
			T	S	IP	20	10	3	1	T	S	IP	20	10	3	1
			193.101	189.097	156.287	1.00571	1.46119	6.48081	124.929	173.389	82.2857	55.5429	43.92	4.12	1.30357	2.36571
			170.4	184.731	152.68	0.942857	1.78	3.94114	117.943	222.845	82.8	57.8786	41.9229	4.77857	1.4001	1.30357
			182.414	159.962	150.78	1.2661	1.612	4.77857	100.3	204.429	95.5429	56.32	43.6933	6.48081	1.0711	1.49505

## Sheet: Panel E
			Brain-Derived Monomer on SEC after freeze-thaw cycle														Brain-Derived Monomer on SEC after 24h incubation at 25C
			Pre-SEC	A5	A6	A7	A8	B8	B7	B6	B5	B4	B3	B2		Pre-SEC	A5	A6	A7	A8	B8	B7	B6	B5	B4	B3	B2
		NL	1.11722	1.18508	1.15481	1.06949	0.955004	1.07728	1.04781	0.863624	1.14442	1.01333	1.14442	1.01333		1.1384	1.16796	1.08442	0.953331	1.1497	1.0784	1.10796	1.0691	1.07512	0.944031	1.1404	1.09866
			1.06028	1.32376	1.2145	1.1432	1.17276	1.05548	1.31896	1.2097	1.1384	1.16796	1.05548	1.31896		1.04781	0.863624	0.99548	1.25896	0.890204	1.09001	1.00469	0.978509	0.98618	1.24966	1.01879	0.794324
			1.08208	1.05261	0.868424	1.14922	1.01813	1.11242	1.18028	1.15001	1.06469	0.950204	1.11242	1.18028		1.06469	0.950204	1.05242	1.12028	1.02809	0.987809	0.803624	0.99539	1.04312	1.11098	1.08071	0.880904
		AD	97.2295	1.05866	1.05197	1.32793	1.3766	0.859698	1.26196	12.92	65.3667	47.4329	5.13819	1.01389		88.8552	59.9669	61.5148	47.4329	32.6285	57.0843	37.1395	50.9023	32.8826	23.3162	9.01928	1.97886
			100.342	0.86635	1.3664	1.19425	1.44368	1.13203	2.39638	13.3836	80.0913	31.9056	4.18238	1.06216		94.6651	68.6579	64.0629	31.9056	40.3372	50.6116	30.572	56.0494	39.6872	23.215	8.56216	2.05251
			99.1853	0.794652	1.05049	0.803017	1.76257	1.14179	2.32301	20.9262	80.2774	34.1744	4.43499	1.3065		82.4227	77.139	68.1023	34.1744	50.8123	57.7933	29.3037	45.9974	29.3503	23.9232	8.06602	1.57735
