# Supplementary material for: Inert and seed-competent tau monomers suggest structural origins of aggregation
Source: eLife. 2018 Jul 10;7:e36584. doi: 10.7554/eLife.36584 (PMC6039173; doi:10.7554/eLife.36584)
Supplement: Figure 8—source data 2. [file elife-36584-fig8-data2.xlsx]

## Sheet: Legend
Description of Column Headers
Id	Assigned peptides and cross-linking sites within the peptide sequences. The longer peptide is designated as (a)lpha, the shorter as (b)eta. Multiple positions are given in case of ambiguous assignments.
Protein1	SwissProt/UniProt accession number and identifier of the protein 1 (containing peptide desginated as alpha).
Protein1	SwissProt/UniProt accession number and identifier of the protein 2 (containing peptide desginated as beta).
XL Type	Type of cross-linked peptide
AbsPos1	Position in the protein sequence of protein 1, multiple positions are given in case of ambiguous assignments.
AbsPos2	Position in the protein sequence of protein 2, multiple positions are given in case of ambiguous assignments.
deltaAA	Delta between the absolute positions of the cross-linked residues
Mr	Molecular mass calculated from experimental m/z and z (neutral mass).
Mz	Experimentally observed mass-to-charge ratio of the precursor ion in Da.
z	Experimentally observed precursor charge.
Error [ppm]	Deviation between experimental and theoretical mass in ppm.
Id-score	Identification score as assigned by xQuest.

## Sheet: AD1
AD1 XL-MS Data
Id	Protein1	Protein2	Type	XLType	AbsPos1	AbsPos2	deltaAA	Mr	Mz	z	Error_rel[ppm]	ld-Score
GAAPPGQKGQANATR-IPAKTPPAPK-a8-b4	TAU_HUMAN P10636-8	TAU_HUMAN P10636-8	xlink	intra-protein xl	163	174	11	2579.42	645.863	4	0.8	20.56
LTFRENAKAK-EPXKVAVVR-a8-b4	TAU_HUMAN P10636-8	TAU_HUMAN P10636-8	xlink	intra-protein xl	383	225	158	2453.41	614.362	4	1.2	14.55
CGSKDNIK-ENAKAX-a4-b4	TAU_HUMAN P10636-8	TAU_HUMAN P10636-8	xlink	intra-protein xl	294	383	89	1831.91	458.985	4	-1.1	14.08
AKGADGK-SEKLDFK-a2-b3	TAU_HUMAN P10636-8	TAU_HUMAN P10636-8	xlink	intra-protein xl	143	343	200	1648.87	550.632	3	2.6	10.23
GAAPPGQKGQANATR-SPSSAKSR-a8-b6	TAU_HUMAN P10636-8	TAU_HUMAN P10636-8	xlink	intra-protein xl	163	240	77	2379.22	595.812	4	-3.1	9.07
AKGADGKTK-KIETHX-a7-b1	TAU_HUMAN P10636-8	TAU_HUMAN P10636-8	xlink	intra-protein xl	148	370	222	1881.03	628.019	3	0.7	8.48
DGTGSDDKX-KIETHX-a8-b1	TAU_HUMAN P10636-8	TAU_HUMAN P10636-8	xlink	intra-protein xl	140	370	230	2041.99	681.67	3	-2.4	8.28
SKIGSTENLX-TKIATPR-a2-b2	TAU_HUMAN P10636-8	TAU_HUMAN P10636-8	xlink	intra-protein xl	259	150	109	2113.17	705.396	3	-4	8.02
GADGKTKIATPR-SEKLDFKDR-a5-b3	TAU_HUMAN P10636-8	TAU_HUMAN P10636-8	xlink	intra-protein xl	148	343	195	2488.33	623.09	4	0.4	8.01
LQTAPVPMPDLKNVKSK-SKDGTGSDDKX-a15-b2	TAU_HUMAN P10636-8	TAU_HUMAN P10636-8	xlink	intra-protein xl	257	132	125	3253.7	1085.57	3	4	7.26
IETHKLTFR-AKGADGX-a5-b2	TAU_HUMAN P10636-8	TAU_HUMAN P10636-8	xlink	intra-protein xl	375	143	232	2041.09	681.37	3	-4	7.14

## Sheet: AD2
AD2 XL-MS Data
Id	Protein1	Protein2	Type	XLType	AbsPos1	AbsPos2	deltaAA	Mr	Mz	z	Error_rel[ppm]	ld-Score
SEKLDFK-KVAVVR-a3-b1	TAU_HUMAN P10636-8	TAU_HUMAN P10636-8	xlink	intra-protein xl	343	225	118	1673.97	558.999	3	0.4	13.67
KLDLSNVQSK-SPSSAKSR-a1-b6	TAU_HUMAN P10636-8	TAU_HUMAN P10636-8	xlink	intra-protein xl	281	240	41	2087.13	696.717	3	2.2	12.28
IETHKLTFR-AKGADGX-a5-b2	TAU_HUMAN P10636-8	TAU_HUMAN P10636-8	xlink	intra-protein xl	375	143	232	2041.09	681.371	3	-3.6	9.9
NVKSKIGSTENLX-SPSSAKSR-a5-b6	TAU_HUMAN P10636-8	TAU_HUMAN P10636-8	xlink	intra-protein xl	259	240	19	2487.33	622.84	4	-0.5	9.49
IGSLDNITHVPGGGNKX-TPPSSGEPPKSGDR-a16-b10	TAU_HUMAN P10636-8	TAU_HUMAN P10636-8	xlink	intra-protein xl	369	190	179	3368.7	843.182	4	-0.3	8.92
IGSTENLKHQPGGGKVQIINX-LTFRENAKAX-a15-b8	TAU_HUMAN P10636-8	TAU_HUMAN P10636-8	xlink	intra-protein xl	274	383	109	3760.03	941.015	4	-2.1	8.59
GADGKTKIATPR-VQIINKK-a7-b6	TAU_HUMAN P10636-8	TAU_HUMAN P10636-8	xlink	intra-protein xl	150	280	130	2193.28	732.1	3	-3.2	7.7
SKDGTGSDDKX-LDFKDRVQSX-a10-b4	TAU_HUMAN P10636-8	TAU_HUMAN P10636-8	xlink	intra-protein xl	140	347	207	2737.34	913.456	3	-2.6	7.63
SRLQTAPVPMPDLKNVK-SKDGTGSDDKX-a14-b10	TAU_HUMAN P10636-8	TAU_HUMAN P10636-8	xlink	intra-protein xl	254	140	114	3281.68	821.428	4	-4	7.05
SRLQTAPVPMPDLKNVX-SKDGTGSDDKK-a14-b2	TAU_HUMAN P10636-8	TAU_HUMAN P10636-8	xlink	intra-protein xl	254	132	122	3281.68	821.427	4	-4.6	7.03

## Sheet: AD3
AD3 XL-MS Data
Id	Protein1	Protein2	Type	XLType	AbsPos1	AbsPos2	deltaAA	Mr	Mz	z	Error_rel[ppm]	ld-Score
GQANATRIPAKTPPAPK-KAKGADGK-a11-b3	TAU_HUMAN P10636-8	TAU_HUMAN P10636-8	xlink	intra-protein xl	174	143	31	2628.46	877.162	3	-2.9	11.1
SEKLDFK-KVAVVR-a3-b1	TAU_HUMAN P10636-8	TAU_HUMAN P10636-8	xlink	intra-protein xl	343	225	118	1673.97	558.998	3	-0.1	9.73
AKTDHGAEIVYK-KIETHK-a2-b1	TAU_HUMAN P10636-8	TAU_HUMAN P10636-8	xlink	intra-protein xl	385	370	15	2223.2	742.073	3	2.9	9.47
TKIATPRGAAPPGQX-SKDGTGSDDKK-a2-b2	TAU_HUMAN P10636-8	TAU_HUMAN P10636-8	xlink	intra-protein xl	150	132	18	2880.49	961.171	3	-1.3	8.88
EPXKVAVVR-GADGKTX-a4-b5	TAU_HUMAN P10636-8	TAU_HUMAN P10636-8	xlink	intra-protein xl	225	148	77	2066.16	689.727	3	3.8	8.07
TPPKSPSSAX-KAKGADGX-a4-b1	TAU_HUMAN P10636-8	TAU_HUMAN P10636-8	xlink	intra-protein xl	234	141	93	2138.13	713.717	3	-3.2	7.89
SPSSAKSRLQTAPVPMPDLK-KAKGADGK-a6-b3	TAU_HUMAN P10636-8	TAU_HUMAN P10636-8	xlink	intra-protein xl	240	143	97	3020.65	756.169	4	4.2	7.7
DRVQSKIGSLDNITHVPGGGNK-SKIGSTENLKHQPGGGK-a6-b10	TAU_HUMAN P10636-8	TAU_HUMAN P10636-8	xlink	intra-protein xl	353	267	86	4166.17	1042.55	4	-3.3	7.57
KLDLSNVQSKCGSX-AKGADGKTK-a10-b7	TAU_HUMAN P10636-8	TAU_HUMAN P10636-8	xlink	intra-protein xl	290	148	142	2689.41	897.477	3	-0.1	7.52
KDQGGYTMHQDQEGDTDAGLK-VQSKIGSLDNITHVPGGGNK-a1-b4	TAU_HUMAN P10636-8	TAU_HUMAN P10636-8	xlink	intra-protein xl	24	353	329	4451.12	1113.79	4	-1.2	7.35
TPPKSPSSAXSR-CGSKDNIK-a4-b4	TAU_HUMAN P10636-8	TAU_HUMAN P10636-8	xlink	intra-protein xl	234	294	60	2414.22	805.747	3	-2.2	7.34
KLDLSNVQSKCGSK-TKIATPR-a1-b2	TAU_HUMAN P10636-8	TAU_HUMAN P10636-8	xlink	intra-protein xl	281	150	131	2486.35	829.79	3	-2.7	7.3
SKIGSTENLK-SEKLDFKDR-a2-b7	TAU_HUMAN P10636-8	TAU_HUMAN P10636-8	xlink	intra-protein xl	259	347	88	2350.24	784.422	3	2.2	7

## Sheet: Control1
Control1 XL-MS Data
Id	Protein1	Protein2	Type	XLType	AbsPos1	AbsPos2	deltaAA	Mr	Mz	z	Error_rel[ppm]	ld-Score
GAAPPGQKGQANATR-TKIATPR-a8-b2	TAU_HUMAN P10636-8	TAU_HUMAN P10636-8	xlink	intra-protein xl	163	150	13	2346.28	783.101	3	1.8	23.18
TPSLPTPPTREPKK-TKIATPR-a13-b2	TAU_HUMAN P10636-8	TAU_HUMAN P10636-8	xlink	intra-protein xl	224	150	74	2471.41	618.86	4	-0.2	11.94
CGSLGNIHHKPGGGQVEVKSEK-CGSKDNIX-a19-b4	TAU_HUMAN P10636-8	TAU_HUMAN P10636-8	xlink	intra-protein xl	340	294	46	3489.72	873.437	4	2.2	10.85
AKTDHGAEIVYK-MVSKSK-a2-b4	TAU_HUMAN P10636-8	TAU_HUMAN P10636-8	xlink	intra-protein xl	385	130	255	2147.12	716.716	3	-2.8	9.39
IGSLDNITHVPGGGNKK-SKIGSTENLX-a16-b2	TAU_HUMAN P10636-8	TAU_HUMAN P10636-8	xlink	intra-protein xl	369	259	110	3033.61	1012.21	3	0.5	7.13

## Sheet: Control2
Control2 XL-MS Data
Id	Protein1	Protein2	Type	XLType	AbsPos1	AbsPos2	deltaAA	Mr	Mz	z	Error_rel[ppm]	ld-Score
SEKLDFK-KVAVVR-a3-b1	TAU_HUMAN P10636-8	TAU_HUMAN P10636-8	xlink	intra-protein xl	343	225	118	1673.97	558.999	3	0.3	15.16
LTFRENAKAX-SEKLDFXDR-a8-b3	TAU_HUMAN P10636-8	TAU_HUMAN P10636-8	xlink	intra-protein xl	383	343	40	2679.41	670.86	4	4	9.85
IPAKTPPAPK-TKIATPR-a4-b2	TAU_HUMAN P10636-8	TAU_HUMAN P10636-8	xlink	intra-protein xl	174	150	24	1942.16	648.393	3	-2.7	8.99
TPPAPXTPPSSGEPPKSGDR-IGSLDNITHVPGGGNKK-a16-b16	TAU_HUMAN P10636-8	TAU_HUMAN P10636-8	xlink	intra-protein xl	190	369	179	3960.04	991.018	4	1.2	8.05
IETHKLTFR-AKGADGX-a5-b2	TAU_HUMAN P10636-8	TAU_HUMAN P10636-8	xlink	intra-protein xl	375	143	232	2041.09	681.37	3	-5	7.29

## Sheet: Control3
Control3 XL-MS Data
Id	Protein1	Protein2	Type	XLType	AbsPos1	AbsPos2	deltaAA	Mr	Mz	z	Error_rel[ppm]	ld-Score
GAAPPGQKGQANATR-TKIATPR-a8-b2	TAU_HUMAN P10636-8	TAU_HUMAN P10636-8	xlink	intra-protein	163	150	13	2346.28	783.101	3	0.8	13.51
SPSSAKSRLQTAPVPMPDLK-KAKGADGK-a6-b3	TAU_HUMAN P10636-8	TAU_HUMAN P10636-8	xlink	intra-protein	240	143	97	3020.64	605.136	5	2.7	11.95
DGTGSDDKKAK-KVAVVR-a9-b1	TAU_HUMAN P10636-8	TAU_HUMAN P10636-8	xlink	intra-protein	141	225	84	1929.06	644.026	3	1.3	11.75
CGSKDNIK-SPSSAKSR-a4-b6	TAU_HUMAN P10636-8	TAU_HUMAN P10636-8	xlink	intra-protein	294	240	54	1876.93	626.651	3	-1.7	11.49
TPPAPKTPPSSGEPPX-HQPGGGKVQIINK-a6-b7	TAU_HUMAN P10636-8	TAU_HUMAN P10636-8	xlink	intra-protein	180	274	94	3213.7	1072.24	3	-4	9.08
SKDGTGSDDKK-SEKLDFKDR-a10-b3	TAU_HUMAN P10636-8	TAU_HUMAN P10636-8	xlink	intra-protein	140	343	203	2411.18	603.803	4	0.1	8.39
SKDGTGSDDKK-SEKLDFKDR-a2-b3	TAU_HUMAN P10636-8	TAU_HUMAN P10636-8	xlink	intra-protein	132	343	211	2411.18	603.804	4	1	7.43

## Sheet: DH
Dounce Homogenization XL-MS Data
Id	Protein1	Protein2	Type	XLType	AbsPos1	AbsPos2	deltaAA	Mr	Mz	z	Error_rel[ppm]	ld-Score
GADGKTX-ENAKAX-a5-b4	TAU_HUMAN P10636-8	TAU_HUMAN P10636-8	xlink	intra-protein xl	148	383	235	1700.87	567.965	3	1.5	10.92
DGTGSDDKX-KIETHX-a8-b1	TAU_HUMAN P10636-8	TAU_HUMAN P10636-8	xlink	intra-protein xl	140	370	230	2041.99	681.67	3	-2.1	10.39
SKIGSTENLX-TKIATPR-a2-b2	TAU_HUMAN P10636-8	TAU_HUMAN P10636-8	xlink	intra-protein xl	259	150	109	2113.16	705.396	3	-4.6	8.05

## Sheet: PS
Pulse Sonication XL-MS Data
Id	Protein1	Protein2	Type	XLType	AbsPos1	AbsPos2	deltaAA	Mr	Mz	z	Error_rel[ppm]	ld-Score
IGSTENLKHQPGGGK-KLDLSNVQSK-a8-b1	TAU_HUMAN P10636-8	TAU_HUMAN P10636-8	xlink	intra-protein xl	267	281	14	2790.49	698.631	4	1.3	33.22
HQPGGGKVQIINK-SKIGSTENLK-a7-b2	TAU_HUMAN P10636-8	TAU_HUMAN P10636-8	xlink	intra-protein xl	274	259	15	2588.43	648.115	4	0.3	29.67
IGSTENLKHQPGGGK-VQIINKK-a8-b6	TAU_HUMAN P10636-8	TAU_HUMAN P10636-8	xlink	intra-protein xl	267	280	13	2501.4	626.358	4	1.4	28.05
IGSLDNITHVPGGGNKK-SEKLDFKDR-a16-b3	TAU_HUMAN P10636-8	TAU_HUMAN P10636-8	xlink	intra-protein xl	369	343	26	2980.57	746.149	4	1.1	19.72
GADGKTK-MVSKSX-a5-b4	TAU_HUMAN P10636-8	TAU_HUMAN P10636-8	xlink	intra-protein xl	148	130	18	1605.85	536.29	3	4	12.83
KIETHXLTFR-TPPKSPSSAX-a1-b4	TAU_HUMAN P10636-8	TAU_HUMAN P10636-8	xlink	intra-protein xl	370	234	136	2636.42	879.816	3	-2	7.52
AKTDHGAEIVYK-MVSKSK-a2-b4	TAU_HUMAN P10636-8	TAU_HUMAN P10636-8	xlink	intra-protein xl	385	130	255	2147.12	716.716	3	-3.1	6.87
SKDGTGSDDK-EPKKVAVVR-a2-b3	TAU_HUMAN P10636-8	TAU_HUMAN P10636-8	xlink	intra-protein xl	132	224	92	2171.15	724.725	3	3.5	6.7
AKTDHGAEIVYK-GADGKTXIATPR-a2-b5	TAU_HUMAN P10636-8	TAU_HUMAN P10636-8	xlink	intra-protein xl	385	148	237	2796.48	933.168	3	1.2	6.05
SKIGSTENLX-TKIATPR-a2-b2	TAU_HUMAN P10636-8	TAU_HUMAN P10636-8	xlink	intra-protein xl	259	150	109	2113.17	705.397	3	-3.4	5.95
KLDLSNVQSXCGSK-AKGADGXTK-a1-b2	TAU_HUMAN P10636-8	TAU_HUMAN P10636-8	xlink	intra-protein xl	281	143	138	2803.45	935.492	3	1	5.93

## Sheet: Mech H
Mechanical Homogenization XL-MS Data
Id	Protein1	Protein2	Type	XLType	AbsPos1	AbsPos2	deltaAA	Mr	Mz	z	Error_rel[ppm]	ld-Score
VQSKIGSLDNITHVPGGGNK-SEKLDFKDR-a4-b3	TAU_HUMAN P10636-8	TAU_HUMAN P10636-8	xlink	intra-protein xl	353	343	10	3294.73	824.689	4	1.5	44.99
HQPGGGKVQIINK-KLDLSNVQSK-a7-b1	TAU_HUMAN P10636-8	TAU_HUMAN P10636-8	xlink	intra-protein xl	274	281	7	2643.47	529.702	5	-0.4	41.49
VQSKIGSLDNITHVPGGGNK-VQIINKK-a4-b6	TAU_HUMAN P10636-8	TAU_HUMAN P10636-8	xlink	intra-protein xl	353	280	73	2999.68	1000.9	3	2.3	40.96
VTSKCGSLGNIHHKPGGGQVEVK-KLDLSNVQSK-a4-b1	TAU_HUMAN P10636-8	TAU_HUMAN P10636-8	xlink	intra-protein xl	321	281	40	3656.92	1219.98	3	-2.3	40.46
IGSLDNITHVPGGGNKK-LDFKDR-a16-b4	TAU_HUMAN P10636-8	TAU_HUMAN P10636-8	xlink	intra-protein xl	369	347	22	2636.4	660.107	4	2.2	39.99
VTSKCGSLGNIHHKPGGGQVEVK-SEKLDFK-a4-b3	TAU_HUMAN P10636-8	TAU_HUMAN P10636-8	xlink	intra-protein xl	321	343	22	3391.76	679.359	5	0.3	39.92
KLDLSNVQSK-SKIGSTENLK-a1-b2	TAU_HUMAN P10636-8	TAU_HUMAN P10636-8	xlink	intra-protein xl	281	259	22	2344.29	782.437	3	1.3	39.69
IGSTENLKHQPGGGK-KLDLSNVQSK-a8-b1	TAU_HUMAN P10636-8	TAU_HUMAN P10636-8	xlink	intra-protein xl	267	281	14	2790.49	931.169	3	-1	39.44
IGSLDNITHVPGGGNKK-SEKLDFKDR-a16-b3	TAU_HUMAN P10636-8	TAU_HUMAN P10636-8	xlink	intra-protein xl	369	343	26	2980.57	746.149	4	1	39.26
DNIKHVPGGGSVQIVYKPVDLSK-VQIINKK-a4-b6	TAU_HUMAN P10636-8	TAU_HUMAN P10636-8	xlink	intra-protein xl	298	280	18	3428.94	572.497	6	-0.9	38.63
LDLSNVQSKCGSK-SKIGSTENLK-a9-b2	TAU_HUMAN P10636-8	TAU_HUMAN P10636-8	xlink	intra-protein xl	290	259	31	2648.37	883.799	3	1.2	38.54
VQSKIGSLDNITHVPGGGNK-SKIGSTENLK-a4-b2	TAU_HUMAN P10636-8	TAU_HUMAN P10636-8	xlink	intra-protein xl	353	259	94	3233.73	1078.92	3	0.6	38.53
LDLSNVQSKCGSK-VQIINKK-a9-b6	TAU_HUMAN P10636-8	TAU_HUMAN P10636-8	xlink	intra-protein xl	290	280	10	2414.32	604.588	4	-0.4	37.82
DNIKHVPGGGSVQIVYKPVDLSK-KLDLSNVQSK-a4-b1	TAU_HUMAN P10636-8	TAU_HUMAN P10636-8	xlink	intra-protein xl	298	281	17	3718.03	620.679	6	-1.1	37.54
KLDLSNVQSK-LDFKDR-a1-b4	TAU_HUMAN P10636-8	TAU_HUMAN P10636-8	xlink	intra-protein xl	281	347	66	2061.11	688.045	3	0.6	37.04
VQIINKK-LDFKDR-a6-b4	TAU_HUMAN P10636-8	TAU_HUMAN P10636-8	xlink	intra-protein xl	280	347	67	1772.02	444.012	4	-1.5	36.8
HVPGGGSVQIVYKPVDLSK-SEKLDFK-a13-b3	TAU_HUMAN P10636-8	TAU_HUMAN P10636-8	xlink	intra-protein xl	311	343	32	2982.61	746.66	4	0.8	36.29
VQSKIGSLDNITHVPGGGNK-LDFKDR-a4-b4	TAU_HUMAN P10636-8	TAU_HUMAN P10636-8	xlink	intra-protein xl	353	347	6	2950.56	738.647	4	1.9	36.04
VTSKCGSLGNIHHKPGGGQVEVK-LDFKDR-a4-b4	TAU_HUMAN P10636-8	TAU_HUMAN P10636-8	xlink	intra-protein xl	321	347	26	3318.71	664.751	5	-0.1	35.76
SKIGSTENLK-VQIINKK-a2-b6	TAU_HUMAN P10636-8	TAU_HUMAN P10636-8	xlink	intra-protein xl	259	280	21	2055.19	514.806	4	-0.2	34.96
IGSLDNITHVPGGGNKK-KLDLSNVQSK-a16-b1	TAU_HUMAN P10636-8	TAU_HUMAN P10636-8	xlink	intra-protein xl	369	281	88	2974.61	595.93	5	0.2	33.69
DNIKHVPGGGSVQIVYKPVDLSK-LDLSNVQSKCGSK-a4-b9	TAU_HUMAN P10636-8	TAU_HUMAN P10636-8	xlink	intra-protein xl	298	290	8	4022.12	1006.54	4	1.3	32.07
HVPGGGSVQIVYKPVDLSK-SKIGSTENLK-a13-b2	TAU_HUMAN P10636-8	TAU_HUMAN P10636-8	xlink	intra-protein xl	311	259	52	3192.74	799.194	4	1.3	31.17
HVPGGGSVQIVYKPVDLSK-VQIINKK-a13-b6	TAU_HUMAN P10636-8	TAU_HUMAN P10636-8	xlink	intra-protein xl	311	280	31	2958.69	592.745	5	-0.9	31.16
VTSKCGSLGNIHHKPGGGQVEVK-VQSKIGSLDNITHVPGGGNK-a4-b4	TAU_HUMAN P10636-8	TAU_HUMAN P10636-8	xlink	intra-protein xl	321	353	32	4546.36	1137.6	4	-2.4	30.73
HVPGGGSVQIVYKPVDLSK-KLDLSNVQSK-a13-b1	TAU_HUMAN P10636-8	TAU_HUMAN P10636-8	xlink	intra-protein xl	311	281	30	3247.79	812.954	4	1.5	30.46
IGSLDNITHVPGGGNKK-VQIINKK-a16-b6	TAU_HUMAN P10636-8	TAU_HUMAN P10636-8	xlink	intra-protein xl	369	280	89	2685.51	538.111	5	-1.5	29.47
DNIKHVPGGGSVQIVYKPVDLSK-SKIGSTENLK-a4-b2	TAU_HUMAN P10636-8	TAU_HUMAN P10636-8	xlink	intra-protein xl	298	259	39	3662.99	1222	3	0.2	28.37
DNIKHVPGGGSVQIVYKPVDLSK-SEKLDFK-a4-b3	TAU_HUMAN P10636-8	TAU_HUMAN P10636-8	xlink	intra-protein xl	298	343	45	3452.86	864.222	4	0.5	27.78
VQSKIGSLDNITHVPGGGNK-LDLSNVQSKCGSK-a4-b9	TAU_HUMAN P10636-8	TAU_HUMAN P10636-8	xlink	intra-protein xl	353	290	63	3592.85	1198.62	3	-1.5	26.51
HVPGGGSVQIVYKPVDLSK-LDLSNVQSKCGSK-a13-b9	TAU_HUMAN P10636-8	TAU_HUMAN P10636-8	xlink	intra-protein xl	311	290	21	3551.87	888.975	4	0.9	26.46
VQSKIGSLDNITHVPGGGNK-HVPGGGSVQIVYKPVDLSK-a4-b13	TAU_HUMAN P10636-8	TAU_HUMAN P10636-8	xlink	intra-protein xl	353	311	42	4137.23	690.545	6	0.6	26.33
HVPGGGSVQIVYKPVDLSKVTSK-LDFKDR-a19-b4	TAU_HUMAN P10636-8	TAU_HUMAN P10636-8	xlink	intra-protein xl	317	347	30	3324.81	665.97	5	1.4	26.12
HQPGGGKVQIINK-SKIGSTENLK-a7-b2	TAU_HUMAN P10636-8	TAU_HUMAN P10636-8	xlink	intra-protein xl	274	259	15	2588.43	648.115	4	0.1	25.97
HQPGGGKVQIINK-SEKLDFK-a7-b3	TAU_HUMAN P10636-8	TAU_HUMAN P10636-8	xlink	intra-protein xl	274	343	69	2378.3	793.774	3	0.6	25.62
HVPGGGSVQIVYKPVDLSKVTSK-SEKLDFK-a19-b3	TAU_HUMAN P10636-8	TAU_HUMAN P10636-8	xlink	intra-protein xl	317	343	26	3397.85	680.578	5	0.4	23.85
VQSKIGSLDNITHVPGGGNK-HQPGGGKVQIINK-a4-b7	TAU_HUMAN P10636-8	TAU_HUMAN P10636-8	xlink	intra-protein xl	353	274	79	3532.91	884.236	4	0.1	20.45
CGSLGNIHHKPGGGQVEVK-SEKLDFKDR-a10-b7	TAU_HUMAN P10636-8	TAU_HUMAN P10636-8	xlink	intra-protein xl	331	347	16	3247.64	812.919	4	0.8	19.62
VTSKCGSLGNIHHKPGGGQVEVK-HVPGGGSVQIVYKPVDLSK-a4-b13	TAU_HUMAN P10636-8	TAU_HUMAN P10636-8	xlink	intra-protein xl	321	311	10	4505.4	902.089	5	4.3	19.37
DNIKHVPGGGSVQIVYKPVDLSK-VTSKCGSLGNIHHKPGGGQVEVK-a4-b4	TAU_HUMAN P10636-8	TAU_HUMAN P10636-8	xlink	intra-protein xl	298	321	23	4975.64	830.281	6	0.8	18.29
HVPGGGSVQIVYKPVDLSK-IGSLDNITHVPGGGNKK-a13-b16	TAU_HUMAN P10636-8	TAU_HUMAN P10636-8	xlink	intra-protein xl	311	369	58	3823.07	1275.37	3	2.2	17.1
HVPGGGSVQIVYKPVDLSKVTSK-KLDLSNVQSK-a19-b1	TAU_HUMAN P10636-8	TAU_HUMAN P10636-8	xlink	intra-protein xl	317	281	36	3663.03	733.614	5	1.1	16.89
DNIKHVPGGGSVQIVYKPVDLSK-IGSTENLKHQPGGGK-a4-b8	TAU_HUMAN P10636-8	TAU_HUMAN P10636-8	xlink	intra-protein xl	298	267	31	4109.19	822.847	5	0.8	16.16
LDLSNVQSKCGSKDNIK-TKIATPR-a9-b2	TAU_HUMAN P10636-8	TAU_HUMAN P10636-8	xlink	intra-protein xl	290	150	140	2828.5	566.707	5	-3.5	15.32
HVPGGGSVQIVYKPVDLSK-IGSTENLKHQPGGGK-a13-b8	TAU_HUMAN P10636-8	TAU_HUMAN P10636-8	xlink	intra-protein xl	311	267	44	3638.95	1213.99	3	1.8	15.02
DNIKHVPGGGSVQIVYKPVDLSK-TPPAPKTPPSSGEPPX-a4-b6	TAU_HUMAN P10636-8	TAU_HUMAN P10636-8	xlink	intra-protein xl	298	180	118	4288.26	1073.07	4	-3.4	14.61
VTSKCGSLGNIHHKPGGGQVEVK-KAKGADGK-a14-b1	TAU_HUMAN P10636-8	TAU_HUMAN P10636-8	xlink	intra-protein xl	331	141	190	3299.73	825.939	4	-4.3	12.01
IGSTENLKHQPGGGK-LDLSNVQSKCGSK-a8-b9	TAU_HUMAN P10636-8	TAU_HUMAN P10636-8	xlink	intra-protein xl	267	290	23	3094.57	774.651	4	0.3	10.99
HVPGGGSVQIVYKPVDLSKVTSK-CGSLGNIHHKPGGGQVEVK-a19-b10	TAU_HUMAN P10636-8	TAU_HUMAN P10636-8	xlink	intra-protein xl	317	331	14	4505.39	751.906	6	0.5	10.52
VQIINKKLDLSNVQSK-IGSTENLKHQPGGGK-a6-b8	TAU_HUMAN P10636-8	TAU_HUMAN P10636-8	xlink	intra-protein xl	280	267	13	3485.9	1162.98	3	-4.9	10.29
HVPGGGSVQIVYKPVDLSKVTSK-SKIGSTENLK-a19-b2	TAU_HUMAN P10636-8	TAU_HUMAN P10636-8	xlink	intra-protein xl	317	259	58	3607.99	903.005	4	1.9	9.73
SKDGTGSDDK-EPKKVAVVR-a2-b4	TAU_HUMAN P10636-8	TAU_HUMAN P10636-8	xlink	intra-protein xl	132	225	93	2171.15	724.724	3	3	9.46
IGSTENLKHQPGGGK-SEKLDFK-a8-b3	TAU_HUMAN P10636-8	TAU_HUMAN P10636-8	xlink	intra-protein xl	267	343	76	2525.3	632.333	4	-4	9.22
IETHKLTFRENAX-TPPKSPSSAX-a5-b4	TAU_HUMAN P10636-8	TAU_HUMAN P10636-8	xlink	intra-protein xl	375	234	141	2950.55	591.118	5	0.1	8.95
IETHKLTFR-MVSKSK-a5-b4	TAU_HUMAN P10636-8	TAU_HUMAN P10636-8	xlink	intra-protein xl	375	130	245	1960.09	654.371	3	4.3	8.94
IPAKTPPAPKTPPSSGEPPX-LDFKDRVQSK-a10-b4	TAU_HUMAN P10636-8	TAU_HUMAN P10636-8	xlink	intra-protein xl	180	347	167	3482.87	871.724	4	-3.3	8.37
AKGADGKTK-CGSKDNIK-a7-b4	TAU_HUMAN P10636-8	TAU_HUMAN P10636-8	xlink	intra-protein xl	148	294	146	1933	645.341	3	2.6	8.06

[truncated: 1 more sheets: Mech H+PS]
