# Supplementary material for: Inert and seed-competent tau monomers suggest structural origins of aggregation
Source: eLife. 2018 Jul 10;7:e36584. doi: 10.7554/eLife.36584 (PMC6039173; doi:10.7554/eLife.36584)
Supplement: Figure 9—source data 1. [file elife-36584-fig9-data1.xlsx]

## Sheet: Mi
model total_score Rg
S_00000004 -373.504 43.35
S_00000006 -351.537 40.09
S_00000007 -357.674 40.67
S_00000008 -348.198 38.12
S_00000009 -363.652 49.71
S_00000010 -416.084 31.45
S_00000011 -405.187 33.35
S_00000012 -355.433 36.63
S_00000013 -382.503 32.33
S_00000014 -307.941 40.63
S_00000015 -358.850 36.56
S_00000016 -345.266 43.36
S_00000018 -383.495 33.77
S_00000021 -241.571 49.13
S_00000022 -326.918 49.89
S_00000024 -369.282 42.59
S_00000025 -387.483 41.55
S_00000027 -363.126 47.75
S_00000031 -401.586 34.24
S_00000035 -312.464 44.85
S_00000036 -292.170 34.79
S_00000037 -298.746 40.08
S_00000038 -412.530 42.20
S_00000039 -341.368 40.87
S_00000040 -265.434 48.73
S_00000041 -344.838 41.85
S_00000042 -297.368 46.23
S_00000043 -419.424 29.85
S_00000044 -379.889 37.29
S_00000045 -318.475 38.89
S_00000046 -330.995 38.77
S_00000047 -378.408 36.04
S_00000049 -395.363 31.59
S_00000050 -374.545 31.88
S_00000051 -284.762 44.14
S_00000054 -309.796 36.94
S_00000056 -373.016 48.13
S_00000057 -204.066 50.60
S_00000059 -363.632 39.65
S_00000060 -390.557 35.24
S_00000061 -344.897 44.85
S_00000063 -351.732 34.48
S_00000064 -340.706 38.66
S_00000065 -341.007 37.82
S_00000067 -381.843 32.61
S_00000068 -357.325 35.86
S_00000069 -390.823 34.36
S_00000070 -352.468 33.85
S_00000071 -405.398 29.86
S_00000073 -346.568 39.73
S_00000075 -436.595 34.27
S_00000076 -363.104 29.32
S_00000077 -424.681 39.92
S_00000078 -395.160 32.05
S_00000079 -362.023 46.94
S_00000081 -344.582 42.13
S_00000082 -386.465 33.01
S_00000083 -404.054 37.88
S_00000086 -332.417 44.09
S_00000087 -286.600 35.82
S_00000088 -321.738 38.11
S_00000089 -304.120 36.74
S_00000091 -325.899 38.45
S_00000093 -357.452 37.48
S_00000094 -316.098 43.61
S_00000097 -360.389 40.75
S_00000098 -232.094 44.79
S_00000100 -337.149 36.20
S_00000101 -416.629 29.92
S_00000103 -371.917 30.67
S_00000104 -393.899 40.06
S_00000106 -333.605 33.83
S_00000110 -373.756 34.93
S_00000112 -418.954 29.14
S_00000113 -252.381 49.73
S_00000114 -412.537 27.50
S_00000115 -388.311 35.61
S_00000116 -309.236 36.09
S_00000117 -391.115 37.51
S_00000118 -349.939 47.88
S_00000121 -405.249 42.87
S_00000123 -393.541 39.01
S_00000125 -344.273 37.69
S_00000127 -397.344 35.53
S_00000128 -307.185 39.98
S_00000129 -368.051 32.13
S_00000130 -305.535 39.39
S_00000132 -292.606 35.47
S_00000134 -336.282 35.95
S_00000136 -395.328 35.40
S_00000137 -316.129 38.77
S_00000138 -367.356 31.25
S_00000139 -374.278 37.54
S_00000140 -364.289 35.94
S_00000141 -330.724 51.09
S_00000142 -346.478 36.05
S_00000143 -336.919 39.95
S_00000144 -397.922 36.16
S_00000147 -361.289 37.80
S_00000148 -340.839 37.15
S_00000150 -381.896 37.04
S_00000151 -443.512 29.76
S_00000152 -360.293 33.95
S_00000154 -335.777 43.26
S_00000155 -311.826 46.26
S_00000156 -270.958 52.62
S_00000157 -181.033 36.43
S_00000161 -314.051 39.02
S_00000162 -345.188 40.18
S_00000163 -344.889 37.38
S_00000164 -333.813 32.18
S_00000165 -366.835 46.70
S_00000171 -155.363 39.13
S_00000173 -363.349 38.44
S_00000174 -348.631 42.41
S_00000176 -350.772 33.91
S_00000177 -398.728 32.30
S_00000180 -265.607 41.03
S_00000182 -375.961 30.30
S_00000183 -352.128 52.24
S_00000185 -400.114 40.70
S_00000186 -392.144 34.95
S_00000187 -295.953 38.88
S_00000189 -333.013 34.54
S_00000190 -93.745 52.87
S_00000191 -341.994 38.27
S_00000194 -332.468 49.38
S_00000195 -381.065 42.07
S_00000196 -390.014 35.83
S_00000197 -363.567 41.54
S_00000198 -420.082 35.89
S_00000200 -315.833 47.44
S_00000201 -391.843 32.57
S_00000202 -335.625 34.06
S_00000203 -328.168 36.71
S_00000204 -338.114 47.11
S_00000205 -317.619 41.18
S_00000206 -275.834 46.59
S_00000207 -367.044 34.90
S_00000209 -313.726 42.50
S_00000210 -394.732 41.58
S_00000211 -368.116 40.81
S_00000212 -388.401 31.93
S_00000213 -351.131 48.74
S_00000215 -365.439 33.11
S_00000216 -346.693 34.56
S_00000217 -402.124 39.02
S_00000218 -345.756 38.28
S_00000221 -381.823 32.38
S_00000222 -299.565 43.28
S_00000223 -326.390 38.29
S_00000224 -372.520 44.70
S_00000225 -334.175 36.18
S_00000226 -301.712 48.38
S_00000229 -417.990 30.74
S_00000230 -361.556 33.18
S_00000231 -353.710 42.95
S_00000233 -347.658 44.77
S_00000235 -322.174 46.01
S_00000236 -282.520 35.56
S_00000238 -381.158 33.25
S_00000239 -342.609 41.53
S_00000240 -328.086 54.55
S_00000244 -380.383 43.04
S_00000247 -307.918 40.29
S_00000248 -370.405 36.89
S_00000249 -383.111 38.47
S_00000251 -400.161 37.92
S_00000252 -401.253 35.81
S_00000253 -352.404 40.52
S_00000254 -396.871 36.38
S_00000255 -342.959 42.56
S_00000256 -147.043 39.96
S_00000257 -361.454 33.85
S_00000260 -324.497 45.86
S_00000261 -371.046 31.76
S_00000262 -377.940 33.96
S_00000263 -389.810 34.69
S_00000264 -288.290 42.99
S_00000265 -376.821 35.39
S_00000266 -334.822 37.23
S_00000268 -359.327 40.38
S_00000270 -360.944 34.03
S_00000272 -253.525 37.91
S_00000273 -320.586 41.95
S_00000274 -354.751 36.82
S_00000276 -401.508 31.46
S_00000277 -265.204 47.69
S_00000278 -343.909 35.45
S_00000279 -363.871 38.60
S_00000280 -380.729 34.39
S_00000282 -382.123 37.87
S_00000283 -350.241 38.22
S_00000284 -433.930 32.87
S_00000285 -422.458 32.28
S_00000286 -413.540 34.04
S_00000287 -340.125 49.45
S_00000288 -300.962 52.38
S_00000289 -351.225 49.73
S_00000290 -347.292 45.59
S_00000291 -361.697 37.82
S_00000292 -351.414 42.24
S_00000294 -396.672 39.02
S_00000297 -368.209 33.42
S_00000298 -347.302 49.87
S_00000299 -403.135 31.40
S_00000303 -381.920 37.37
S_00000304 -401.318 34.49
S_00000305 -286.595 46.14
S_00000306 -304.248 40.62
S_00000310 -376.536 31.68
S_00000311 -365.287 46.04
S_00000313 -318.767 36.13
S_00000314 -357.446 37.39
S_00000315 -60.722 39.35
S_00000318 -372.972 38.20
S_00000319 -378.140 33.79
S_00000320 -398.150 41.62
S_00000321 -341.271 42.38
S_00000322 -283.198 41.00
S_00000323 -349.085 52.91
S_00000324 -415.918 30.07
S_00000325 -322.408 34.79
S_00000326 -333.673 38.15
S_00000327 -427.581 35.71
S_00000328 -321.100 35.34
S_00000330 -428.547 32.65
S_00000331 -362.768 39.90
S_00000332 -347.396 33.42
S_00000334 -368.485 35.75
S_00000335 -343.080 42.56
S_00000337 -364.670 38.36
S_00000338 -422.008 33.55
S_00000339 -330.760 46.98
S_00000341 -361.293 40.79
S_00000342 -388.692 31.63
S_00000345 -406.222 41.89
S_00000346 -124.790 35.04
S_00000347 -310.405 45.27
S_00000348 -311.950 61.88
S_00000349 -339.001 41.45
S_00000351 -378.198 32.28
S_00000352 -376.671 31.24
S_00000353 -332.488 35.68
S_00000355 -421.010 31.61
S_00000356 -427.331 32.33
S_00000358 -361.320 28.10
S_00000359 -336.744 47.84
S_00000360 -389.136 41.71
S_00000361 -220.155 42.46
S_00000362 -352.111 37.53
S_00000363 -355.558 40.36
S_00000365 -373.848 38.76
S_00000366 -323.957 42.63
S_00000367 -317.629 48.31
S_00000368 -321.046 40.96
S_00000369 -317.609 48.88
S_00000371 -314.079 45.46
S_00000372 -344.162 38.10
S_00000373 -412.204 36.21
S_00000374 -345.827 37.08
S_00000376 -324.310 38.73
S_00000377 -352.614 40.01
S_00000378 -333.829 37.02
S_00000379 -361.796 41.41
S_00000380 -334.558 51.91
S_00000381 -334.462 44.84
S_00000382 -320.087 33.65
S_00000384 -368.379 38.30
S_00000385 -287.967 56.07
S_00000389 -421.152 30.81
S_00000390 -349.968 34.84
S_00000391 -397.560 29.00
S_00000392 -406.482 34.13
S_00000393 -377.585 35.69
S_00000394 -358.594 38.26
S_00000395 -292.031 42.84
S_00000398 -232.321 39.89
S_00000400 -358.717 32.69
S_00000401 -329.971 41.32
S_00000402 -322.826 39.18
S_00000405 -394.234 36.35
S_00000406 -339.755 38.84
S_00000407 -374.692 35.23
S_00000408 -364.657 37.00
S_00000409 -331.388 36.77
S_00000410 -401.653 33.51
S_00000411 -219.138 41.12
S_00000413 -378.171 37.69
S_00000414 -319.845 39.92
S_00000415 -317.245 39.49
S_00000417 -326.364 59.88
S_00000418 -384.163 42.13
S_00000419 -382.788 45.40
S_00000421 -392.508 36.76
S_00000422 -365.188 36.90
S_00000424 -362.623 33.04
S_00000426 -336.633 36.04
S_00000427 -330.750 40.07
S_00000428 -341.302 36.61
S_00000429 -363.523 38.47
S_00000433 -342.497 38.64
S_00000434 -418.972 33.29
S_00000435 -414.989 32.92
S_00000436 -354.392 49.37
S_00000437 -407.294 31.41
S_00000438 -454.325 32.73
S_00000439 -336.869 41.80
S_00000440 -190.965 39.99
S_00000442 -317.404 35.75
S_00000445 -406.011 41.12
S_00000446 -348.377 47.00
S_00000447 -382.063 38.47
S_00000448 -416.994 30.45
S_00000449 -388.829 31.94
S_00000451 -363.689 32.03
S_00000452 -330.187 41.42
S_00000454 -388.349 34.78
S_00000455 -317.216 31.23
S_00000457 -370.204 35.22
S_00000458 -303.308 33.76
S_00000460 -369.833 45.54
S_00000461 -317.174 41.28
S_00000462 -415.664 37.24
S_00000463 -365.979 34.05
S_00000465 -309.479 51.35
S_00000466 -419.629 34.87
S_00000468 -391.240 44.16
S_00000470 -364.911 36.42
S_00000471 -304.384 40.77
S_00000473 -405.105 31.97
S_00000474 -347.108 29.65
S_00000475 -299.947 41.43
S_00000477 -392.963 42.53
S_00000478 -322.224 50.07
S_00000482 -419.524 36.32
S_00000483 -370.475 34.89
S_00000485 -382.762 38.98
S_00000486 -327.691 33.71
S_00000487 -408.965 38.46
S_00000488 -346.194 43.91
S_00000489 -397.926 34.10
S_00000490 -397.053 45.60
S_00000491 -381.317 42.89
S_00000493 -393.858 34.10
S_00000494 -395.420 37.22
S_00000495 -358.247 40.28
S_00000496 -341.227 34.94
S_00000497 -338.445 37.80
S_00000499 -330.804 46.35
S_00000500 -387.007 36.88
S_00000501 -313.563 38.24
S_00000503 -371.415 39.77
S_00000507 -377.508 38.18
S_00000509 -306.086 49.59
S_00000510 -332.670 38.04
S_00000511 -405.696 30.08
S_00000513 -399.104 38.98
S_00000514 -366.037 41.41
S_00000516 -377.322 37.87
S_00000517 -356.747 32.33
S_00000518 -358.175 32.35
S_00000519 -354.639 40.51
S_00000521 -308.974 34.74
S_00000522 -308.702 38.73
S_00000523 -407.787 31.41
S_00000524 -415.986 30.11
S_00000525 -444.714 32.39
S_00000526 -392.934 33.54
S_00000528 -371.980 44.38
S_00000529 -355.099 37.52
S_00000530 -408.548 31.86
S_00000531 -269.286 57.78
S_00000532 -371.493 36.98
S_00000533 -353.204 45.72
S_00000536 -365.385 34.81
S_00000537 -395.007 32.85
S_00000539 -366.911 46.13
S_00000540 -327.833 45.22
S_00000541 -396.316 31.95
S_00000543 -408.379 36.80
S_00000546 -415.441 30.64
S_00000548 -361.909 41.52
S_00000551 -338.941 37.96
S_00000552 -261.266 37.05
S_00000554 -352.341 35.45
S_00000556 -389.802 34.23
S_00000557 -330.081 43.17
S_00000558 -364.032 35.21
S_00000559 -285.532 35.90
S_00000560 -343.999 46.73
S_00000564 -350.593 30.45
S_00000567 -310.685 59.85
S_00000570 -401.974 31.00
S_00000571 -362.902 39.80
S_00000572 -312.585 41.10
S_00000577 -329.461 38.48
S_00000578 -348.158 36.83
S_00000579 -384.288 35.78
S_00000580 -274.997 38.18
S_00000581 -331.904 45.17
S_00000582 -349.643 37.03
S_00000583 -369.910 51.72
S_00000585 -353.671 34.93
S_00000586 -352.219 32.49
S_00000588 -359.248 35.88
S_00000589 -430.326 32.23
S_00000591 -353.180 46.15
S_00000592 -399.458 35.82
S_00000593 -367.235 39.25
S_00000594 -373.230 38.56
S_00000595 -346.725 34.38
S_00000596 -404.307 30.29
S_00000597 -285.014 36.13
S_00000599 -291.703 41.64
S_00000600 -377.168 51.88
S_00000601 -286.303 36.94
S_00000602 -305.333 34.52
S_00000603 -368.146 35.92
S_00000605 -348.908 40.53
S_00000606 -377.780 37.34
S_00000607 -318.284 43.04
S_00000608 -383.419 31.16
S_00000609 -337.216 43.57
S_00000610 -366.364 45.77
S_00000611 -393.249 40.76
S_00000615 -426.426 35.91
S_00000616 -418.301 29.95
S_00000618 -410.809 32.55
S_00000620 -345.008 37.60
S_00000621 -346.915 44.49
S_00000623 -351.754 36.57
S_00000624 -368.064 47.92
S_00000625 -346.825 35.11
S_00000630 -320.487 31.06
S_00000632 -410.725 33.58
S_00000634 -422.674 35.95
S_00000635 -356.528 41.61
S_00000636 -345.131 43.68
S_00000638 -366.567 36.99
S_00000641 -364.034 33.81
S_00000643 -421.173 31.80
S_00000645 -383.774 39.80
S_00000646 -382.258 35.45
S_00000649 -442.248 32.84
S_00000652 -391.849 36.27
S_00000653 -335.255 34.64
S_00000654 -373.096 36.56
S_00000656 -381.771 36.70
S_00000657 -318.889 30.55
S_00000658 -297.165 42.03
S_00000660 -393.452 40.38
S_00000661 -409.066 42.17
S_00000662 -255.931 40.00
S_00000664 -344.367 43.62
S_00000667 -355.047 35.69
S_00000668 -351.868 37.50
S_00000669 -313.491 38.35
S_00000670 -379.245 35.88
S_00000671 -288.106 40.10
S_00000672 -349.846 39.97
S_00000674 -313.256 48.74
S_00000675 -377.440 39.44
S_00000676 -378.653 40.07
S_00000678 -372.726 35.95
S_00000679 -328.325 31.14
S_00000680 -275.283 39.17
S_00000683 -354.404 32.48
S_00000684 -365.366 32.18
S_00000686 -381.268 30.73
S_00000687 -400.523 38.84
S_00000688 -353.270 32.75
S_00000689 -344.125 38.17
S_00000690 -350.540 37.40
S_00000691 -394.797 51.72
S_00000692 -377.634 40.26
S_00000693 -264.738 47.46
S_00000694 -436.570 32.95
S_00000695 -418.162 34.23
S_00000696 -345.292 39.09
S_00000697 -356.130 30.80
S_00000699 -354.345 36.65
S_00000701 -299.672 52.86
S_00000702 -385.676 39.91
S_00000703 -402.405 28.99
S_00000704 -358.101 46.25
S_00000708 -331.158 36.23
S_00000709 -334.449 40.10
S_00000711 -348.299 46.22
S_00000712 -321.012 46.08
S_00000713 -353.682 40.25
S_00000715 -384.533 34.31
S_00000716 -359.654 46.76
S_00000718 -313.085 38.49
S_00000719 -342.023 33.77
S_00000720 -416.608 35.26
S_00000721 -348.600 34.87
S_00000722 -393.300 32.22
S_00000723 -399.275 42.03
S_00000724 -378.346 40.48
S_00000725 -312.630 34.74
S_00000726 -438.532 35.94
S_00000727 -394.348 34.17
S_00000728 -314.022 43.48
S_00000729 -328.445 37.71
S_00000730 -334.790 50.57
S_00000731 -329.629 40.60
S_00000733 -441.274 32.09
S_00000734 -363.446 38.52
S_00000736 -353.358 47.45
S_00000737 -380.329 35.51
S_00000738 -344.824 54.61
S_00000739 -404.252 30.88
S_00000740 -399.822 31.49
S_00000741 -404.272 36.22
S_00000742 -393.554 36.28
S_00000743 -345.081 46.39
S_00000744 -318.257 41.61
S_00000745 -363.859 42.98
S_00000746 -343.210 40.57
S_00000748 -346.088 42.15
S_00000749 -369.673 40.32
S_00000750 -394.530 36.28
S_00000751 -390.209 31.65
S_00000752 -285.457 56.04
S_00000753 -305.520 49.06
S_00000756 -402.837 47.86
S_00000757 -332.110 42.55
S_00000758 -331.952 42.34
S_00000759 -346.426 37.31
S_00000760 -232.612 43.28
S_00000761 -321.323 36.47
S_00000762 -318.998 47.77
S_00000764 -334.754 41.33
S_00000765 -358.360 40.31
S_00000766 -305.136 38.55
S_00000767 -402.790 37.76
S_00000768 -346.916 41.65
S_00000769 -386.868 53.56
S_00000770 -379.566 31.35
S_00000772 -339.784 36.65
S_00000773 -356.458 41.84
S_00000774 -479.777 28.81
S_00000776 -378.649 31.02
S_00000777 -365.021 35.59
S_00000781 -401.960 38.37
S_00000782 -375.124 34.15
S_00000783 -391.233 37.80
S_00000784 -383.941 42.28
S_00000785 -274.970 57.23
S_00000787 -417.014 41.06
S_00000788 -343.016 32.86
S_00000789 -404.804 41.22
S_00000791 -318.562 47.10
S_00000793 -371.517 38.85
S_00000794 -353.695 38.48
S_00000798 -395.763 39.29
S_00000799 -387.984 30.08
S_00000800 -304.294 50.14
S_00000801 -380.850 42.56
S_00000803 -402.238 35.59
S_00000804 -381.120 36.00
S_00000805 -404.480 35.54
S_00000806 -389.407 32.33
S_00000807 -330.759 36.43
S_00000808 -411.661 34.89
S_00000809 -389.335 30.54
S_00000810 -395.998 32.77
S_00000811 -378.987 32.41
S_00000812 -434.479 29.82
S_00000815 -245.209 38.05
S_00000816 -365.663 37.06
S_00000817 -340.660 48.39
S_00000818 -332.384 40.50
S_00000820 -348.958 41.33
S_00000821 -436.069 28.96
S_00000822 -336.805 47.08
S_00000823 -388.388 31.86
S_00000829 -340.879 36.91
S_00000830 -330.403 33.99
S_00000831 -354.108 37.99
S_00000832 -311.579 45.19

## Sheet: Control
model total_score Rg
S_00000001 -333.352 44.21
S_00000002 -296.507 40.63
S_00000003 -307.813 44.85
S_00000005 -331.837 37.02
S_00000006 -203.177 43.66
S_00000008 -317.272 51.01
S_00000010 -400.474 34.08
S_00000011 -342.824 40.60
S_00000012 -411.819 30.14
S_00000015 -353.747 38.68
S_00000016 -335.809 41.76
S_00000017 -432.085 30.69
S_00000018 -347.786 37.37
S_00000019 -374.550 33.00
S_00000020 -400.276 36.65
S_00000021 -343.709 43.39
S_00000022 -348.725 40.11
S_00000023 -316.231 41.58
S_00000024 -131.708 46.12
S_00000025 -363.245 37.34
S_00000026 -317.277 44.84
S_00000028 -434.238 37.03
S_00000029 -348.661 34.78
S_00000030 -376.026 35.90
S_00000031 -394.128 30.24
S_00000033 -320.451 45.27
S_00000034 -312.261 36.96
S_00000039 -339.335 50.15
S_00000040 -335.602 48.69
S_00000042 -314.919 39.43
S_00000043 -309.803 37.02
S_00000044 -381.694 35.25
S_00000045 -341.714 43.84
S_00000046 -386.088 27.67
S_00000047 -309.436 34.27
S_00000048 -404.767 32.38
S_00000049 -344.028 32.76
S_00000050 -357.505 37.46
S_00000051 -321.712 46.48
S_00000052 -408.659 37.65
S_00000053 -287.959 34.98
S_00000054 -338.501 42.89
S_00000056 -292.246 47.25
S_00000059 -353.660 35.80
S_00000060 -294.024 51.69
S_00000061 -139.859 48.06
S_00000062 -299.364 42.87
S_00000063 -382.595 34.38
S_00000064 -334.274 34.30
S_00000066 -438.766 33.23
S_00000067 -326.449 40.22
S_00000068 -381.134 35.55
S_00000069 -427.064 35.81
S_00000071 -280.779 37.80
S_00000072 -338.434 36.26
S_00000073 -355.247 44.56
S_00000074 -342.133 36.12
S_00000075 -306.428 34.59
S_00000076 -363.157 40.67
S_00000077 -367.110 43.68
S_00000078 -324.996 29.98
S_00000079 -266.519 51.23
S_00000080 -395.817 38.46
S_00000082 -299.975 34.20
S_00000083 -304.374 42.21
S_00000084 -354.387 46.87
S_00000085 -361.170 41.65
S_00000086 -341.693 43.62
S_00000087 -371.650 33.01
S_00000088 -357.686 37.49
S_00000089 -446.687 32.38
S_00000090 -315.394 44.01
S_00000091 -221.221 34.87
S_00000092 -335.398 42.20
S_00000093 -375.528 39.19
S_00000094 -375.531 31.85
S_00000095 -333.431 44.69
S_00000096 -417.255 27.53
S_00000097 -267.343 49.27
S_00000098 -340.476 50.38
S_00000099 -348.314 40.35
S_00000100 -370.074 35.37
S_00000101 -325.781 39.71
S_00000102 -389.587 33.71
S_00000103 -380.914 34.68
S_00000104 -353.964 33.71
S_00000105 -352.934 41.19
S_00000106 -388.610 42.35
S_00000108 -324.870 39.50
S_00000109 -372.387 37.65
S_00000110 -345.734 39.79
S_00000111 -334.746 38.16
S_00000112 -312.233 42.85
S_00000113 -350.241 34.41
S_00000114 -366.900 40.72
S_00000115 -340.650 36.51
S_00000116 -360.868 34.09
S_00000117 -338.418 38.74
S_00000118 -280.732 38.68
S_00000119 -265.695 52.45
S_00000120 -317.819 45.67
S_00000122 -363.014 35.93
S_00000123 -361.170 38.42
S_00000124 -386.269 45.03
S_00000125 -356.167 42.46
S_00000126 -391.870 31.92
S_00000127 -241.695 46.69
S_00000128 -374.722 35.29
S_00000129 -326.813 43.30
S_00000130 -382.547 30.42
S_00000131 -415.150 39.70
S_00000132 -375.085 32.57
S_00000133 -347.255 42.83
S_00000136 -387.244 28.02
S_00000137 -377.880 30.57
S_00000138 -315.659 41.79
S_00000139 -345.472 44.08
S_00000140 -319.680 38.78
S_00000141 -415.057 30.35
S_00000142 -377.553 39.55
S_00000143 -350.502 29.60
S_00000144 -303.382 41.56
S_00000145 -366.109 42.97
S_00000146 -343.135 39.70
S_00000147 -356.258 42.91
S_00000148 -399.711 30.30
S_00000149 -389.903 40.15
S_00000150 -359.627 33.25
S_00000151 -326.341 36.31
S_00000152 -367.966 34.06
S_00000153 -361.120 29.42
S_00000154 -304.188 42.78
S_00000155 -387.007 41.90
S_00000157 -268.984 41.81
S_00000158 -385.142 36.58
S_00000160 -396.937 31.98
S_00000161 -413.299 28.87
S_00000162 -370.043 30.70
S_00000163 -348.503 37.18
S_00000164 -354.263 38.33
S_00000165 -392.896 35.81
S_00000166 -412.848 29.75
S_00000168 -333.398 41.26
S_00000169 -353.939 34.88
S_00000173 -339.221 42.12
S_00000174 -314.086 40.52
S_00000176 -284.786 50.28
S_00000177 -321.631 37.96
S_00000178 -231.168 43.87
S_00000179 -366.099 37.75
S_00000180 -353.118 39.27
S_00000181 -361.427 34.87
S_00000182 -16.795 43.15
S_00000183 -357.843 35.73
S_00000184 -372.734 31.93
S_00000185 -343.987 39.50
S_00000186 -306.990 49.65
S_00000187 -375.567 44.02
S_00000188 -304.439 51.95
S_00000189 -311.087 38.22
S_00000190 -350.076 33.86
S_00000191 -315.376 41.78
S_00000194 -393.576 35.46
S_00000195 -349.852 33.76
S_00000196 -346.545 34.58
S_00000197 -361.778 36.14
S_00000198 -412.347 32.50
S_00000199 -374.268 42.66
S_00000200 -415.902 39.14
S_00000201 -369.835 36.96
S_00000203 -282.570 40.74
S_00000204 -388.405 53.25
S_00000205 -450.334 29.31
S_00000206 -342.307 42.97
S_00000207 -364.273 37.33
S_00000209 -315.901 51.56
S_00000210 -357.146 38.50
S_00000211 -372.787 37.53
S_00000214 -328.342 35.01
S_00000215 -401.932 30.81
S_00000216 -269.642 40.47
S_00000217 -369.894 45.69
S_00000218 -332.640 42.37
S_00000219 -313.481 42.56
S_00000220 -346.098 32.51
S_00000221 -233.792 45.52
S_00000222 -336.993 45.58
S_00000224 -320.062 46.22
S_00000225 -377.156 32.41
S_00000226 -305.018 52.40
S_00000227 -397.114 34.17
S_00000228 -368.793 34.05
S_00000229 -357.349 30.55
S_00000230 -392.837 42.91
S_00000231 -399.699 34.09
S_00000232 -387.968 38.52
S_00000233 -351.919 36.09
S_00000234 -338.022 35.48
S_00000235 -300.146 34.54
S_00000236 -351.695 42.73
S_00000237 -363.852 43.92
S_00000238 -385.908 34.59
S_00000239 -386.745 36.67
S_00000240 -363.409 37.59
S_00000241 -338.332 40.01
S_00000242 -348.307 36.25
S_00000243 -374.552 36.22
S_00000244 -392.770 33.30
S_00000245 -362.010 34.11
S_00000246 -418.049 38.92
S_00000247 -264.937 41.97
S_00000249 -317.465 42.94
S_00000251 -347.862 39.66
S_00000253 -329.705 55.96
S_00000254 -378.889 42.66
S_00000255 -371.208 35.10
S_00000256 -348.968 36.64
S_00000257 -357.310 34.78
S_00000258 -386.580 34.58
S_00000259 -331.046 50.23
S_00000260 -322.717 36.94
S_00000261 -326.898 37.01
S_00000262 -382.886 38.74
S_00000263 -354.821 36.44
S_00000264 -373.929 40.87
S_00000266 -349.144 43.75
S_00000267 -266.948 35.16
S_00000268 -347.731 40.98
S_00000269 -385.150 34.50
S_00000270 -346.842 38.86
S_00000271 -374.302 33.00
S_00000272 -402.848 44.56
S_00000273 -330.965 41.47
S_00000274 -399.768 34.57
S_00000275 -326.761 34.00
S_00000276 -357.299 45.17
S_00000277 -287.171 38.63
S_00000279 -300.574 45.18
S_00000280 -408.026 34.78
S_00000281 -386.415 37.63
S_00000282 -350.723 32.44
S_00000283 -317.401 34.03
S_00000284 -302.721 52.70
S_00000285 -310.675 47.44
S_00000286 -360.510 38.28
S_00000287 -369.409 37.92
S_00000288 -396.167 28.34
S_00000289 -359.839 36.65
S_00000290 -307.261 43.70
S_00000291 -379.156 51.27
S_00000292 -381.457 33.96
S_00000294 -305.675 46.62
S_00000295 -367.060 34.22
S_00000296 -278.372 49.04
S_00000297 -352.801 37.37
S_00000298 -309.264 40.83
S_00000299 -388.628 33.00
S_00000300 -347.948 44.82
S_00000301 -270.385 45.74
S_00000302 -405.570 33.54
S_00000303 -415.447 33.18
S_00000304 -306.705 47.24
S_00000305 -394.509 32.08
S_00000306 -352.162 43.39
S_00000308 -141.695 43.82
S_00000309 -308.764 42.29
S_00000310 -354.560 36.10
S_00000311 -350.531 43.79
S_00000312 -358.162 35.43
S_00000313 -183.050 42.63
S_00000314 -328.560 33.97
S_00000315 -369.860 34.66
S_00000316 -384.638 34.07
S_00000317 -321.098 31.59
S_00000318 -390.026 31.96
S_00000319 -292.445 53.00
S_00000320 -374.006 37.09
S_00000321 -388.447 30.55
S_00000322 -392.908 34.28
S_00000323 -313.760 43.96
S_00000324 -361.166 42.20
S_00000325 -387.575 31.35
S_00000326 -343.301 34.60
S_00000327 -377.629 36.92
S_00000328 -303.670 40.17
S_00000329 -312.381 47.96
S_00000330 -346.561 35.80
S_00000332 -352.195 43.28
S_00000333 -452.320 33.73
S_00000334 -334.042 34.63
S_00000335 -389.130 37.90
S_00000336 -371.144 36.94
S_00000338 -349.807 33.99
S_00000340 -346.743 43.51
S_00000342 -325.073 38.06
S_00000343 -371.729 39.83
S_00000344 -8.805 33.42
S_00000346 -360.360 34.48
S_00000348 -357.138 45.44
S_00000349 -340.415 42.02
S_00000350 -385.911 40.74
S_00000351 -268.570 41.49
S_00000353 -384.378 32.72
S_00000354 -371.801 39.36
S_00000355 -362.857 33.74
S_00000356 -414.542 31.11
S_00000357 -394.644 42.26
S_00000359 -358.079 37.73
S_00000361 -344.170 45.31
S_00000362 -363.728 35.61
S_00000363 -346.256 36.18
S_00000364 -353.122 37.79
S_00000367 -322.985 40.22
S_00000368 -346.624 35.36
S_00000370 -379.018 30.92
S_00000371 -346.085 34.02
S_00000372 -378.945 34.83
S_00000373 -319.195 46.58
S_00000374 -296.878 37.64
S_00000375 -336.161 33.34
S_00000376 -410.190 33.53
S_00000377 -345.305 46.23
S_00000378 -350.460 33.65
S_00000379 -310.755 42.59
S_00000380 -393.877 31.76
S_00000381 -369.969 34.35
S_00000382 -365.640 39.80
S_00000383 -335.479 37.98
S_00000384 -315.124 46.37
S_00000385 -393.132 33.93
S_00000386 -343.472 33.98
S_00000387 -383.084 35.79
S_00000389 -337.879 35.77
S_00000390 -352.733 35.86
S_00000391 -302.391 57.59
S_00000392 -397.003 43.22
S_00000393 -105.455 37.54
S_00000394 -354.519 35.52
S_00000395 -384.194 31.17
S_00000397 -378.474 42.49
S_00000398 -417.257 37.49
S_00000400 -328.812 34.08
S_00000401 -393.777 30.48
S_00000402 -318.310 34.70
S_00000403 -335.740 41.03
S_00000404 -382.885 34.75
S_00000405 -364.171 31.51
S_00000406 -358.414 38.15
S_00000407 -325.338 46.58
S_00000408 -372.996 34.82
S_00000409 -349.715 45.74
S_00000411 -384.993 31.51
S_00000412 -352.215 43.70
S_00000413 -351.386 33.70
S_00000414 -290.989 45.05
S_00000416 -385.981 32.46
S_00000417 -339.011 37.17
S_00000418 -384.888 38.41
S_00000419 -378.709 34.37
S_00000421 -394.352 29.82
S_00000422 -336.541 40.76
S_00000423 -299.328 39.45
S_00000425 -371.583 36.80
S_00000426 -304.679 42.04
S_00000427 -357.652 38.02
S_00000430 -384.962 30.90
S_00000432 -343.377 30.23
S_00000433 -403.194 30.51
S_00000434 -328.334 37.86
S_00000435 -306.351 33.51
S_00000436 -293.958 38.46
S_00000437 -380.971 33.81
S_00000438 -339.005 44.88
S_00000441 -377.531 30.36
S_00000442 -310.683 37.89
S_00000443 -327.574 38.62
S_00000445 -364.970 33.43
S_00000446 -352.873 31.63
S_00000447 -333.764 34.57
S_00000449 -282.385 31.08
S_00000450 -330.489 43.16
S_00000451 -322.396 43.49
S_00000452 -377.829 41.04
S_00000453 -409.386 37.30
S_00000454 -317.097 49.18
S_00000455 -321.921 41.84
S_00000456 -377.454 34.22
S_00000457 -373.762 40.86
S_00000458 -362.067 41.66
S_00000459 -312.494 37.21
S_00000462 -345.901 31.76
S_00000463 -178.865 46.58
S_00000464 -365.665 37.08
S_00000465 -361.865 41.38
S_00000466 -383.073 36.79
S_00000467 -359.991 37.64
S_00000468 -333.576 39.07
S_00000471 -389.315 34.44
S_00000472 -294.787 29.51
S_00000475 -400.076 37.32
S_00000476 -376.149 49.07
S_00000477 -345.242 40.95
S_00000478 -348.235 38.80
S_00000480 -313.809 36.79
S_00000481 -333.830 56.89
S_00000482 -309.133 37.47
S_00000483 -336.045 43.51
S_00000485 -324.891 41.61
S_00000486 -373.340 36.96
S_00000487 -341.576 43.65
S_00000488 -363.189 36.49
S_00000489 -327.912 34.16
S_00000490 -320.149 37.15
S_00000492 -397.184 33.89
S_00000493 -305.011 46.53
S_00000494 -326.301 38.66
S_00000495 -376.081 41.30
S_00000496 -316.415 37.71
S_00000497 -396.558 40.34
S_00000498 -357.025 34.79
S_00000500 -337.937 44.76
S_00000502 -404.775 32.82
S_00000504 -372.220 34.91
S_00000505 -368.772 38.64
S_00000506 -363.834 36.20
S_00000508 -309.850 44.74
S_00000509 -386.649 33.86
S_00000510 -354.599 36.81
S_00000511 -305.172 50.77
S_00000512 -386.139 33.17
S_00000513 -378.236 44.13
S_00000515 -358.746 37.35
S_00000516 -354.287 43.78
S_00000517 -370.551 39.33
S_00000518 -320.061 34.61
S_00000519 -328.783 39.82
S_00000522 -295.013 33.93
S_00000523 -339.902 38.82
S_00000525 -357.164 36.61
S_00000526 -362.021 31.62
S_00000527 -322.046 39.05
S_00000528 -333.018 41.48
S_00000529 -415.187 36.22
S_00000530 -262.488 38.37
S_00000531 -329.259 38.29
S_00000532 -369.446 38.22
S_00000534 -318.088 36.54
S_00000535 -339.393 40.56
S_00000536 -365.997 37.46
S_00000537 -371.263 39.13
S_00000538 -366.900 36.06
S_00000539 -248.981 36.33
S_00000540 -362.519 35.43
S_00000541 -374.588 36.55
S_00000542 -355.667 33.86
S_00000543 -359.774 35.15
S_00000544 -393.749 39.26
S_00000545 -360.034 36.92
S_00000546 -365.265 40.62
S_00000547 -359.390 34.86
S_00000548 -383.092 33.75
S_00000549 -317.638 42.69
S_00000550 -344.791 33.07
S_00000552 -405.642 38.17
S_00000553 -377.120 32.42
S_00000554 -341.700 32.29
S_00000555 -306.431 40.31
S_00000556 -356.491 40.25
S_00000558 -361.356 40.58
S_00000559 -436.993 34.64
S_00000560 -348.186 37.87
S_00000561 -372.060 37.62
S_00000562 -392.769 32.78
S_00000563 -354.205 35.38
S_00000564 -269.360 44.17
S_00000565 -406.636 34.89
S_00000567 -293.597 47.39
S_00000568 -275.254 47.37
S_00000570 -333.410 40.24
S_00000571 -327.228 42.40
S_00000572 -336.322 36.97
S_00000573 -365.065 29.91
S_00000574 -346.143 43.80
S_00000575 -359.223 36.38
S_00000576 -332.943 41.84
S_00000577 -380.018 31.13
S_00000578 -370.499 49.85
S_00000579 -321.408 49.82
S_00000580 -425.350 32.91
S_00000581 -413.050 30.49
S_00000582 -299.705 47.52
S_00000583 -387.619 33.27
S_00000584 -315.499 39.70
S_00000585 -325.508 35.18
S_00000586 -334.847 49.11
S_00000587 -393.497 39.66
S_00000588 -373.595 30.95
S_00000589 -319.404 45.72
S_00000590 -379.349 37.37
S_00000591 -355.260 33.90
S_00000592 -364.542 38.20
S_00000593 -347.452 41.12
S_00000594 -391.112 40.04
S_00000595 -415.139 28.61
S_00000596 -337.918 40.60
S_00000597 -316.242 47.23
S_00000598 -389.293 34.08
S_00000600 -385.408 29.40
S_00000601 -375.533 38.87
S_00000602 -406.040 38.82
S_00000603 -414.236 29.67
S_00000605 -349.890 33.31
S_00000606 -360.963 36.48
S_00000607 -358.255 38.75
S_00000609 -336.180 42.36
S_00000612 -396.403 29.77
S_00000613 -349.571 29.21
S_00000614 -331.605 40.51
S_00000615 -338.581 39.53
S_00000616 -368.080 38.83
S_00000617 -398.239 32.23
S_00000618 -400.707 35.03
S_00000619 -339.370 39.66
S_00000620 -399.771 34.00
S_00000621 -319.905 45.72
S_00000624 -354.669 37.04
S_00000625 -348.838 35.03
S_00000626 -349.141 37.68
S_00000627 -232.302 36.39
S_00000628 -435.411 34.79
S_00000629 -313.427 44.43
S_00000631 -363.016 38.63
S_00000632 -340.883 40.18
S_00000633 -321.508 42.60
S_00000636 -336.293 37.10
S_00000637 -318.471 41.16
S_00000638 -385.233 32.19
S_00000639 -408.461 33.98
S_00000641 -357.615 33.36
S_00000644 -331.277 38.74
S_00000645 -336.886 35.97
S_00000647 -273.382 42.44
S_00000648 -393.859 34.77
S_00000649 -409.484 34.21
S_00000650 -276.931 31.81
S_00000651 -369.888 38.66
S_00000652 -309.021 43.95
S_00000653 -329.635 38.97
S_00000654 -365.325 34.25
S_00000655 -282.162 39.80
S_00000656 -385.762 40.17
S_00000657 -111.820 35.95
S_00000658 -411.218 29.24
S_00000660 -335.308 38.47
S_00000661 -224.982 48.02
S_00000663 -309.876 50.55
S_00000664 -342.002 36.00
S_00000665 -311.906 33.06
S_00000666 -383.716 38.00
S_00000667 -357.531 39.01
S_00000668 -376.484 31.28
S_00000669 -305.367 48.05
S_00000670 -341.720 42.13
S_00000671 -376.149 36.16
S_00000674 -337.027 39.21
S_00000675 -389.207 40.45
S_00000678 -334.720 39.58
S_00000679 -444.206 31.78
S_00000680 -286.763 41.10
S_00000681 -389.319 36.78
S_00000682 -333.226 50.17
S_00000683 -376.792 36.57
S_00000684 -388.942 35.95
S_00000685 -339.593 32.37
S_00000686 -403.247 36.60
S_00000687 -404.643 34.99
S_00000691 -127.416 49.86
S_00000692 -427.736 30.24
S_00000693 -354.615 41.74
S_00000694 -329.929 39.15
S_00000695 -351.406 39.67
S_00000696 -359.885 34.82
S_00000697 -326.592 36.69
S_00000698 -318.580 41.53
S_00000699 -336.677 33.15
S_00000700 -305.246 48.93
S_00000701 -361.901 31.18
S_00000702 -374.073 33.46
S_00000703 -345.395 39.95
S_00000704 -370.738 31.73
S_00000705 -307.824 50.38
S_00000706 -335.040 43.56
S_00000707 -361.330 36.57
S_00000709 -367.061 40.90
S_00000711 -313.768 41.79
S_00000712 -412.911 34.23
S_00000713 -367.387 44.06
S_00000714 -388.432 35.87
S_00000717 -310.605 33.89
S_00000721 -371.790 45.13
S_00000723 -400.877 34.33
S_00000725 -414.139 35.83
S_00000726 -411.814 29.57
S_00000727 -392.391 38.17
S_00000728 -431.366 27.77
S_00000729 -400.608 39.26
S_00000731 -376.315 35.00
S_00000732 -297.793 34.84
S_00000733 -373.801 42.38
S_00000737 -373.032 37.31
S_00000738 -382.650 31.25
S_00000739 -291.135 34.37
S_00000741 -153.053 54.65
S_00000742 -425.673 29.51
S_00000744 -382.735 32.09
S_00000745 -353.861 34.79
S_00000746 -408.363 39.23
S_00000747 -373.259 34.98
S_00000748 -288.467 30.36
S_00000749 -338.632 41.41
S_00000750 -376.140 43.01
S_00000752 -361.032 36.23
S_00000753 -345.674 44.21
S_00000755 -296.461 38.77
S_00000756 -309.875 32.29
S_00000757 -316.030 37.20
S_00000759 -402.475 33.88
S_00000760 -299.894 38.23
S_00000761 -323.219 38.92
S_00000762 -298.839 45.30
S_00000763 -359.067 32.41
S_00000764 -376.530 44.18
S_00000765 -334.808 39.48
S_00000766 -354.081 42.03
S_00000768 -358.160 36.49
S_00000769 -348.956 37.47
S_00000771 -385.488 38.66
S_00000772 -350.689 42.68
S_00000774 -252.138 53.86
S_00000776 -344.842 40.75
S_00000777 -309.311 41.07
S_00000778 -339.704 36.57
S_00000779 -342.122 58.00
S_00000780 -352.703 42.22
S_00000781 -335.427 30.40
S_00000783 -401.153 37.85
S_00000784 -309.401 50.20
S_00000785 -377.170 40.38
S_00000787 -391.058 31.16
S_00000789 -296.311 36.82
S_00000790 -318.318 43.41
S_00000791 -408.845 30.16
S_00000792 -361.207 39.42
S_00000793 -445.733 30.77
S_00000794 -274.448 29.31
S_00000795 -422.013 29.73
S_00000796 -384.318 39.89
S_00000797 -395.532 30.48
S_00000799 -370.126 38.32
S_00000800 -361.049 37.14
S_00000801 -385.350 34.72
S_00000802 -350.356 40.63
S_00000803 -420.606 38.00
S_00000804 -380.925 33.94
S_00000805 -264.259 34.34
S_00000806 -309.570 46.38
S_00000807 -349.950 32.66
S_00000808 -386.324 33.09
S_00000809 -413.945 41.57
S_00000810 -345.595 44.81
S_00000811 -326.878 38.10
S_00000813 -352.755 37.05
S_00000814 -327.346 48.90
S_00000816 -388.568 32.28
S_00000817 -290.995 47.11
S_00000818 -369.331 34.48
S_00000819 -413.465 33.50
S_00000820 -255.756 44.86
S_00000821 -399.030 28.56
S_00000822 -334.678 38.51
S_00000824 -311.237 40.22
S_00000826 -354.206 38.50
S_00000827 -290.465 48.24
S_00000829 -389.337 41.02
S_00000830 -351.293 50.15
S_00000831 -156.354 40.79
S_00000832 -359.848 38.16
S_00000834 -269.971 47.52
S_00000836 -363.092 46.54
S_00000837 -303.382 32.76
S_00000839 -401.960 34.80
S_00000840 -402.532 35.28
S_00000841 -321.787 50.07
S_00000842 -383.811 32.27
S_00000843 -349.737 35.95
S_00000844 -359.431 47.93
S_00000845 -399.814 34.29
S_00000846 -360.116 38.64
S_00000847 -369.123 35.90
S_00000848 -393.228 33.63
S_00000850 -285.243 40.90
S_00000851 -376.793 36.36
S_00000852 -360.401 38.58
S_00000853 -384.459 32.70
S_00000854 -312.424 44.68
S_00000855 -324.011 39.80
S_00000856 -288.271 43.05
S_00000857 -351.254 40.07
S_00000859 -346.004 39.23
S_00000860 -368.400 42.27
S_00000862 -393.995 35.73
S_00000864 -321.137 37.53
S_00000865 -289.599 43.83
S_00000866 -361.691 30.83
S_00000867 -402.934 32.50
S_00000868 -344.583 41.21
S_00000869 -388.296 36.84
S_00000870 -326.418 45.53
S_00000871 -408.735 32.99
S_00000872 -302.147 37.31
S_00000873 -417.367 38.99
S_00000874 -343.532 40.92
S_00000875 -329.546 49.69
S_00000876 -400.391 32.66
S_00000877 -382.745 35.24
S_00000878 -289.327 41.91
S_00000879 -363.065 32.08
S_00000880 -292.161 39.26
S_00000881 -318.417 38.77
S_00000882 -379.804 33.90
S_00000883 -405.934 31.59
S_00000884 -392.440 35.88
S_00000885 -303.698 41.44
S_00000888 -273.685 44.62
S_00000889 -303.740 43.83
S_00000890 -359.425 41.37
S_00000892 -323.231 41.70
S_00000893 -380.043 45.27
S_00000894 -308.908 37.39
S_00000895 -297.519 46.84
S_00000896 -336.331 38.30
S_00000897 -299.461 38.72
S_00000898 -312.403 34.13
S_00000899 -343.749 41.47
S_00000900 -382.688 35.62
S_00000901 -363.117 38.18
S_00000902 -336.948 33.17
S_00000903 -375.508 39.05
S_00000904 -302.913 41.79
S_00000905 -342.028 39.48
S_00000906 -370.223 35.04
S_00000909 -307.136 40.06
S_00000910 -348.205 46.75
S_00000911 -330.690 55.87
S_00000912 -341.408 35.01
S_00000914 -422.968 32.53
S_00000915 -371.762 40.32
S_00000916 -433.041 33.76
S_00000918 -343.426 45.04
S_00000920 -306.426 53.61
S_00000921 -394.018 38.34
S_00000925 -313.564 37.39
S_00000926 -290.193 39.72
S_00000927 -331.107 36.49
S_00000929 -295.709 48.26
S_00000930 -362.703 33.24
S_00000931 -356.822 36.82
S_00000932 -373.909 47.47
S_00000934 -356.271 36.31
S_00000935 -279.258 37.08
S_00000937 -387.913 31.92
S_00000938 -391.764 36.81
S_00000939 -402.715 32.15
S_00000940 -390.144 28.32
S_00000941 -353.343 34.82
S_00000942 -380.992 42.03
S_00000943 -418.032 34.24
S_00000944 -347.653 34.64
S_00000945 -300.869 33.27
S_00000946 -380.868 33.08
S_00000947 -368.561 36.58
S_00000948 -341.381 38.45
S_00000949 -368.971 45.04
S_00000950 -304.419 41.21
S_00000951 -337.731 43.29
S_00000952 -291.748 47.45
S_00000953 -391.221 32.64
S_00000954 -386.166 35.67
S_00000955 -381.511 33.55
S_00000956 -427.124 30.28
S_00000958 -310.752 38.51
S_00000959 -431.935 32.66
S_00000962 -373.843 34.76
S_00000963 -307.146 33.37
S_00000964 -386.821 41.91
S_00000965 -337.134 42.24
S_00000967 -393.484 37.47
S_00000968 -280.895 43.35
S_00000969 -356.845 44.32
S_00000970 -227.322 37.92
S_00000971 -332.295 32.19
S_00000972 -338.463 34.29
S_00000974 -313.862 39.57
S_00000975 -299.876 45.48
S_00000976 -386.295 37.93
S_00000978 -356.790 34.21
S_00000979 -386.609 34.79
S_00000980 -354.161 39.33
S_00000981 -369.070 34.16
S_00000982 -382.567 42.00
S_00000983 -331.736 32.71
S_00000984 -387.956 32.42
S_00000985 -235.477 36.90
S_00000986 -311.573 51.30
S_00000987 -294.317 43.90
S_00000988 -353.998 35.12
S_00000989 -296.233 45.12
S_00000990 -375.131 38.27
S_00000991 -222.525 38.32
S_00000992 -383.115 28.63
S_00000994 -364.782 34.02
S_00000995 -351.927 40.06
S_00000996 -255.754 36.19
S_00000997 -415.666 36.43
S_00000998 -404.651 30.25
S_00000999 -298.305 34.90
S_00001000 -395.792 44.13

## Sheet: 62579
model total_score Rg
S_00000001 -310.673 39.36
S_00000002 -411.750 38.25
S_00000003 -388.727 28.93
S_00000004 -309.705 34.22
S_00000009 -344.240 36.74
S_00000011 -383.429 37.25
S_00000017 -310.805 50.99
S_00000018 -336.252 37.85
S_00000021 -313.892 39.31
S_00000023 -307.881 43.35
S_00000024 -344.775 31.23
S_00000028 -306.483 38.05
S_00000033 -247.580 39.26
S_00000034 -347.379 42.69
S_00000035 -358.884 34.91
S_00000037 -336.565 42.30
S_00000044 -379.995 28.38
S_00000045 -366.671 37.50
S_00000047 -365.332 36.94
S_00000048 -330.494 42.47
S_00000050 -338.446 41.10
S_00000051 -302.192 38.80
S_00000052 -422.405 30.02
S_00000053 -360.614 49.48
S_00000056 -386.108 39.10
S_00000058 -297.546 35.82
S_00000060 -346.332 37.02
S_00000065 -329.909 45.02
S_00000067 -315.241 47.82
S_00000068 -315.335 45.31
S_00000073 -398.158 31.83
S_00000076 -432.448 36.57
S_00000077 -303.383 35.92
S_00000080 -365.770 32.20
S_00000083 -381.487 31.64
S_00000086 -376.380 33.18
S_00000088 -290.699 41.57
S_00000089 -358.683 38.18
S_00000091 -315.617 37.67
S_00000093 -447.281 28.56
S_00000094 -361.045 35.98
S_00000097 -339.048 44.96
S_00000098 -341.958 37.29
S_00000100 -397.757 30.00
S_00000105 -319.920 44.66
S_00000106 -367.412 39.63
S_00000110 -336.021 36.59
S_00000113 -310.472 60.79
S_00000115 -320.005 44.74
S_00000117 -388.411 34.51
S_00000122 -403.996 34.81
S_00000123 -334.836 34.44
S_00000124 -364.630 39.23
S_00000125 -381.587 32.39
S_00000127 -378.301 35.06
S_00000131 -326.376 46.19
S_00000132 -322.308 45.71
S_00000134 -311.065 37.23
S_00000138 -390.885 29.54
S_00000139 -297.774 40.12
S_00000142 -328.436 31.98
S_00000143 -400.770 32.02
S_00000146 -391.872 40.82
S_00000149 -390.882 32.92
S_00000151 -353.123 31.46
S_00000153 -322.390 33.72
S_00000156 -340.468 33.92
S_00000157 -294.316 50.23
S_00000158 -366.655 32.52
S_00000159 -331.029 46.04
S_00000160 -311.275 40.62
S_00000161 -345.201 48.91
S_00000162 -385.217 36.56
S_00000163 -293.648 28.69
S_00000164 -350.009 41.75
S_00000168 -323.929 53.29
S_00000169 -324.653 32.34
S_00000174 -295.481 45.81
S_00000175 -347.512 36.77
S_00000178 -370.653 31.24
S_00000181 -387.810 41.31
S_00000183 -399.943 29.61
S_00000187 -392.838 32.09
S_00000188 -328.129 38.82
S_00000192 -290.394 41.98
S_00000193 -304.072 33.69
S_00000195 -360.509 34.72
S_00000196 -299.602 28.71
S_00000197 -337.445 53.35
S_00000198 -366.737 39.83
S_00000200 -444.115 28.93
S_00000202 -338.560 38.25
S_00000206 -396.486 29.81
S_00000210 -398.246 34.61
S_00000211 -398.127 42.37
S_00000213 -340.943 36.12
S_00000214 -354.368 36.11
S_00000216 -386.384 33.00
S_00000217 -267.770 35.75
S_00000219 -324.633 52.82
S_00000220 -333.808 32.28
S_00000222 -286.580 35.82
S_00000225 -359.825 32.03
S_00000227 -406.518 31.57
S_00000228 -328.530 41.98
S_00000229 -421.174 30.09
S_00000235 -330.782 35.45
S_00000236 -351.840 34.95
S_00000238 -444.916 28.80
S_00000239 -387.006 32.10
S_00000241 -356.514 33.75
S_00000242 -321.119 48.83
S_00000248 -361.039 39.15
S_00000249 -367.567 38.93
S_00000250 -363.572 34.62
S_00000256 -348.399 36.51
S_00000258 -317.979 37.59
S_00000260 -350.925 33.20
S_00000263 -440.510 25.73
S_00000264 -379.472 32.97
S_00000266 -360.854 44.99
S_00000268 -242.433 62.17
S_00000269 -264.187 41.74
S_00000270 -363.738 32.33
S_00000271 -359.019 30.60
S_00000273 -331.540 34.81
S_00000275 -419.896 31.00
S_00000278 -351.986 45.73
S_00000281 -391.869 32.83
S_00000282 -331.658 34.57
S_00000283 -346.053 31.63
S_00000284 -348.015 40.28
S_00000285 -358.462 38.74
S_00000286 -380.109 31.11
S_00000288 -310.858 38.02
S_00000295 -400.137 41.31
S_00000296 -305.031 36.17
S_00000300 -326.738 40.41
S_00000302 -339.949 45.13
S_00000306 -368.322 35.91
S_00000307 -323.321 43.08
S_00000308 -348.659 33.52
S_00000309 -224.730 48.17
S_00000311 -388.606 43.03
S_00000315 -275.897 30.66
S_00000319 -272.323 43.99
S_00000322 -383.279 30.11
S_00000324 -363.789 39.80
S_00000325 -392.007 35.59
S_00000327 -371.241 42.84
S_00000333 -355.004 38.46
S_00000336 -366.295 31.21
S_00000337 -333.038 39.17
S_00000338 -324.545 36.01
S_00000341 -336.950 33.60
S_00000342 -334.811 30.63
S_00000344 -309.503 53.27
S_00000346 -331.126 33.70
S_00000348 -333.261 32.39
S_00000349 -374.943 33.51
S_00000352 -361.882 33.08
S_00000354 -341.104 39.03
S_00000355 -319.195 38.10
S_00000356 -345.861 35.64
S_00000357 -356.110 48.62
S_00000366 -366.175 39.61
S_00000373 -367.337 30.51
S_00000377 -299.555 40.43
S_00000378 -369.955 32.73
S_00000379 -85.915 43.71
S_00000380 -315.547 35.87
S_00000383 -388.561 33.09
S_00000385 -373.380 34.78
S_00000389 -397.009 31.47
S_00000392 -388.789 32.60
S_00000393 -327.404 39.81
S_00000397 -341.348 37.55
S_00000402 -295.610 35.49
S_00000407 -374.799 37.08
S_00000408 -359.918 41.31
S_00000409 -324.723 37.32
S_00000415 -368.811 42.19
S_00000418 -363.066 33.73
S_00000419 -373.719 41.98
S_00000421 -390.616 32.74
S_00000424 -333.943 32.68
S_00000427 -285.380 34.39
S_00000428 -279.422 44.08
S_00000429 -395.983 32.09
S_00000431 -354.992 35.47
S_00000433 -302.031 39.54
S_00000435 -338.991 44.02
S_00000438 -292.370 35.32
S_00000440 -363.705 41.65
S_00000441 -402.548 28.20
S_00000442 -383.266 32.35
S_00000444 -371.771 31.95
S_00000445 -297.377 44.03
S_00000446 -336.742 48.01
S_00000451 -385.998 41.78
S_00000453 -346.511 34.27
S_00000454 -356.827 31.09
S_00000457 -378.235 33.46
S_00000463 -238.987 55.47
S_00000466 -351.552 38.64
S_00000468 -281.527 37.54
S_00000471 -340.563 34.37
S_00000472 -308.242 36.77
S_00000479 -354.493 31.36
S_00000480 -337.933 34.55
S_00000481 -338.231 45.23
S_00000484 -406.650 31.72
S_00000486 -337.770 35.43
S_00000487 -329.265 30.74
S_00000491 -380.002 30.98
S_00000493 -393.934 28.63
S_00000494 -336.509 53.96
S_00000495 -357.860 37.83
S_00000498 -346.325 37.73
S_00000500 -379.232 50.17
S_00000501 -332.950 35.82
S_00000502 -298.109 38.54
S_00000506 -267.361 41.58
S_00000508 -337.302 32.88
S_00000509 -358.753 33.19
S_00000511 -334.982 45.57
S_00000514 -351.442 39.28
S_00000515 -373.960 30.16
S_00000517 -342.609 38.24
S_00000519 -299.218 45.04
S_00000520 -286.641 41.51
S_00000521 -364.603 31.85
S_00000524 -394.629 29.20
S_00000526 -309.191 42.64
S_00000527 -361.739 34.21
S_00000528 -48.466 36.29
S_00000529 -374.482 30.61
S_00000531 -429.495 33.27
S_00000535 -386.531 28.85
S_00000536 -349.888 37.05
S_00000538 -386.263 28.39
S_00000541 -330.537 29.44
S_00000542 -259.519 35.80
S_00000545 -312.097 38.01
S_00000546 -389.893 50.87
S_00000549 -267.169 39.74
S_00000550 -371.371 32.45
S_00000554 -396.373 41.83
S_00000555 -328.923 42.83
S_00000556 -389.308 31.41
S_00000562 -408.769 39.71
S_00000564 -370.363 33.43
S_00000565 -275.375 37.63
S_00000569 -350.942 37.46
S_00000571 -408.537 33.09
S_00000576 -283.409 32.70
S_00000578 -275.205 42.28
S_00000579 -341.670 40.35
S_00000580 -391.909 30.72
S_00000586 -335.852 35.33
S_00000587 -147.595 31.89
S_00000589 -423.401 38.09
S_00000591 -289.491 39.20
S_00000592 -336.062 35.26
S_00000593 -319.851 40.46
S_00000599 -377.879 43.97
S_00000600 -366.000 38.45
S_00000602 -362.877 30.55
S_00000603 -371.223 34.77
S_00000606 -381.319 34.19
S_00000607 -366.439 45.55
S_00000608 -273.295 36.41
S_00000611 -365.735 35.44
S_00000615 -318.418 41.86
S_00000616 -359.037 36.51
S_00000621 -322.438 53.02
S_00000623 -385.634 27.27
S_00000625 -379.917 30.92
S_00000627 -376.864 35.53
S_00000629 -357.327 33.34
S_00000630 -381.996 37.31
S_00000632 -378.345 35.90
S_00000640 -398.167 30.05
S_00000643 -354.049 29.56
S_00000646 -380.530 29.28
S_00000648 -345.443 35.31
S_00000650 -217.614 46.78
S_00000651 -388.153 36.12
S_00000652 -330.413 34.77
S_00000655 -368.222 33.67
S_00000658 -264.422 35.38
S_00000659 -335.414 36.69
S_00000666 -366.938 34.52
S_00000667 -392.357 33.86
S_00000671 -372.179 39.07
S_00000673 -355.877 28.11
S_00000678 -367.434 40.17
S_00000679 -350.565 34.83
S_00000682 -391.179 31.61
S_00000683 -418.829 28.37
S_00000687 -404.572 29.93
S_00000688 -370.321 37.16
S_00000689 -356.557 35.98
S_00000695 -346.646 34.27
S_00000696 -357.724 34.50
S_00000698 -422.192 34.13
S_00000700 -397.994 35.34
S_00000702 -384.627 32.45
S_00000706 -291.548 36.66
S_00000709 -313.680 31.23
S_00000710 -410.286 29.59
S_00000711 -378.632 39.06
S_00000713 -376.726 29.33
S_00000715 -299.104 47.96
S_00000717 -288.950 39.18
S_00000718 -377.077 31.14
S_00000723 -317.689 35.23
S_00000724 -347.247 38.05
S_00000725 -374.875 31.01
S_00000727 -339.348 35.39
S_00000731 -407.184 32.42
S_00000732 -387.159 34.40
S_00000733 -15.377 39.85
S_00000734 -354.868 32.49
S_00000735 -373.899 39.09
S_00000750 -367.262 35.08
S_00000751 -294.414 36.57
S_00000754 -364.575 31.52
S_00000756 -384.540 32.97
S_00000760 -276.794 42.95
S_00000761 -384.829 32.55
S_00000763 -422.281 30.93
S_00000769 -342.520 51.68
S_00000770 -274.838 40.08
S_00000774 -389.253 30.44
S_00000778 -389.941 32.39
S_00000780 -372.445 33.78
S_00000782 -292.298 38.08
S_00000783 -354.429 37.21
S_00000784 -401.476 44.44
S_00000787 -330.709 38.28
S_00000792 -326.548 32.01
S_00000800 -327.037 46.03
S_00000801 -364.104 33.90
S_00000802 -323.202 42.38
S_00000806 -350.516 38.22
S_00000807 -383.547 35.08
S_00000808 -349.292 38.58
S_00000809 -382.480 38.16
S_00000811 -360.793 30.98
S_00000813 -341.307 37.61
S_00000814 -361.352 34.70
S_00000817 -364.407 40.25
S_00000820 -314.525 41.94
S_00000832 -325.108 39.64
S_00000833 -352.474 32.51
S_00000843 -367.587 32.32
S_00000844 -378.924 35.17
S_00000845 -366.805 41.22
S_00000848 -369.126 34.46
S_00000850 -356.407 37.29
S_00000852 -406.321 35.76
S_00000856 -387.411 43.40
S_00000857 -368.132 34.76
S_00000860 -414.653 29.08
S_00000862 -366.051 31.97
S_00000863 -387.188 29.16
S_00000865 -365.699 29.88
S_00000866 -321.046 52.73
S_00000867 -331.044 38.53
S_00000868 -355.136 29.10
S_00000871 -371.258 31.73
S_00000876 -363.118 30.20
S_00000877 -448.293 28.48
S_00000878 -293.895 34.62
S_00000882 -328.166 35.68
S_00000885 -363.364 40.38
S_00000886 -322.646 39.80
S_00000890 -268.921 35.77
S_00000891 -327.604 51.42
S_00000894 -375.647 29.45
S_00000895 -383.758 41.15
S_00000897 -347.174 35.83
S_00000899 -285.258 45.11
S_00000902 -347.613 36.09
S_00000903 -375.841 30.99
S_00000905 -397.160 31.10
S_00000906 -353.021 42.19
S_00000907 -408.160 29.16
S_00000909 -413.864 29.17
S_00000910 -347.157 50.15
S_00000913 -364.514 46.17
S_00000915 -403.989 41.50
S_00000917 -247.547 41.04
S_00000920 -360.909 35.95
S_00000921 -383.200 33.01
S_00000923 -274.472 35.68
S_00000925 -312.095 40.36
S_00000926 -378.319 34.55
S_00000927 -378.592 31.54
S_00000932 -284.253 51.54
S_00000935 -370.261 33.98
S_00000938 -339.333 37.15
S_00000942 -359.545 30.76
S_00000947 -400.068 27.81
S_00000949 -373.084 39.86
S_00000951 -356.971 33.84
S_00000952 -366.784 35.79
S_00000955 -351.610 33.28
S_00000958 -378.579 31.11
S_00000960 -399.086 28.39
S_00000962 -340.264 47.73
S_00000963 -369.118 33.99
S_00000966 -348.505 46.27
S_00000969 -348.397 52.68
S_00000970 -382.126 31.21
S_00000973 -313.501 45.79
S_00000974 -359.740 40.86
S_00000975 -310.119 39.51
S_00000976 -365.379 32.00
S_00000978 -327.480 38.90
S_00000981 -417.560 30.78
S_00000982 -345.790 29.32
S_00000985 -335.763 40.87
S_00000986 -386.283 29.71
S_00000988 -272.049 34.73
S_00000989 -367.516 40.09
S_00000990 -406.459 31.75
S_00000991 -330.208 38.09
S_00000992 -278.732 41.38
S_00000994 -400.578 28.55
S_00000996 -384.540 32.82
S_00000997 -388.265 30.14

## Sheet: Ms
model total_score Rg
S_00000004 -358.158 35.61
S_00000005 -383.530 31.13
S_00000007 -322.270 38.75
S_00000008 -325.721 50.94
S_00000009 -396.070 38.00
S_00000010 -357.260 39.13
S_00000012 -343.082 35.60
S_00000013 -260.238 38.22
S_00000014 -14.737 35.33
S_00000015 -420.308 31.51
S_00000018 -295.508 42.01
S_00000019 -336.313 43.92
S_00000020 -385.497 44.85
S_00000021 -381.779 33.59
S_00000022 -279.641 38.44
S_00000023 -362.998 32.68
S_00000024 -349.430 37.23
S_00000025 -316.933 49.57
S_00000026 -389.512 38.23
S_00000028 -325.697 45.04
S_00000029 -369.647 38.82
S_00000030 -417.601 34.67
S_00000031 -279.185 47.67
S_00000034 -332.556 47.97
S_00000036 -299.062 67.03
S_00000037 -370.790 31.28
S_00000039 -327.225 34.08
S_00000040 -334.603 39.91
S_00000042 -372.454 35.25
S_00000043 -383.816 40.45
S_00000044 -307.990 51.90
S_00000046 -450.182 29.03
S_00000047 -398.144 36.85
S_00000048 -305.322 46.71
S_00000049 -457.732 32.31
S_00000050 -436.703 32.19
S_00000053 -351.834 34.82
S_00000054 -330.798 38.32
S_00000055 -300.892 41.37
S_00000056 -317.402 42.18
S_00000058 -322.346 45.84
S_00000059 -380.303 42.45
S_00000062 -304.989 59.20
S_00000063 -343.502 31.19
S_00000065 -303.797 43.39
S_00000066 -414.031 37.23
S_00000069 -278.855 49.43
S_00000070 -415.631 31.01
S_00000071 -352.812 48.87
S_00000072 -313.317 49.98
S_00000075 -394.045 35.66
S_00000076 -356.778 34.78
S_00000077 -275.618 43.88
S_00000078 -332.166 40.40
S_00000079 -357.984 40.62
S_00000080 -357.790 40.36
S_00000082 -380.374 40.77
S_00000083 -339.206 54.14
S_00000084 -374.745 39.93
S_00000085 -396.330 34.54
S_00000090 -252.392 44.39
S_00000091 -392.166 45.55
S_00000092 -309.598 56.83
S_00000093 -395.769 45.09
S_00000094 -368.723 33.45
S_00000095 -426.005 33.29
S_00000097 -393.110 33.03
S_00000098 -353.772 41.98
S_00000099 -299.067 45.90
S_00000100 -321.392 45.35
S_00000102 -375.722 32.93
S_00000103 -386.638 40.55
S_00000104 -344.735 38.55
S_00000105 -451.321 34.08
S_00000108 -395.889 46.11
S_00000109 -349.578 40.80
S_00000112 -372.930 32.15
S_00000113 -335.648 35.60
S_00000115 -363.418 41.55
S_00000116 -395.342 40.19
S_00000117 -308.546 48.09
S_00000118 -384.216 38.70
S_00000120 -386.785 41.66
S_00000122 -408.473 30.27
S_00000123 -372.077 39.28
S_00000126 -396.180 40.72
S_00000128 -294.614 42.76
S_00000129 -334.498 40.40
S_00000131 -399.544 34.28
S_00000132 -330.665 41.39
S_00000133 -316.280 46.46
S_00000135 -285.986 51.47
S_00000136 -339.094 47.77
S_00000137 -400.770 32.61
S_00000139 -357.458 34.39
S_00000140 -315.577 37.33
S_00000142 -353.537 37.85
S_00000143 -387.205 34.36
S_00000145 -223.158 50.55
S_00000147 -317.654 40.74
S_00000148 -295.986 52.57
S_00000149 -394.424 30.32
S_00000151 -328.622 44.64
S_00000152 -338.981 29.10
S_00000153 -401.036 35.79
S_00000154 -365.547 37.11
S_00000155 -331.828 42.14
S_00000156 -368.323 36.27
S_00000157 -366.997 37.90
S_00000158 -403.310 29.02
S_00000159 -254.719 49.45
S_00000160 -383.781 35.49
S_00000162 -362.956 45.42
S_00000164 -401.563 38.76
S_00000165 -330.617 64.18
S_00000166 -304.194 44.47
S_00000167 -315.965 36.20
S_00000168 -354.592 38.42
S_00000170 -428.081 34.00
S_00000172 -358.358 42.95
S_00000174 -303.437 36.04
S_00000175 -354.742 39.81
S_00000176 -316.937 42.85
S_00000177 -305.230 43.71
S_00000178 -390.070 40.95
S_00000179 -314.459 34.78
S_00000180 -340.555 45.73
S_00000181 -261.612 39.73
S_00000183 -294.863 42.31
S_00000184 -370.840 44.33
S_00000185 -325.539 51.57
S_00000186 -355.552 37.84
S_00000187 -31.507 34.49
S_00000188 -355.243 49.04
S_00000189 -331.719 42.82
S_00000190 -323.691 37.56
S_00000193 -332.183 47.20
S_00000195 -350.855 45.54
S_00000196 -334.254 39.02
S_00000198 -407.083 30.28
S_00000199 -402.675 35.65
S_00000200 -384.836 38.95
S_00000202 -351.005 39.31
S_00000203 -360.768 36.04
S_00000205 -334.408 36.63
S_00000206 -437.740 34.51
S_00000207 -326.978 43.22
S_00000208 -407.446 38.33
S_00000210 -376.280 31.75
S_00000211 -348.807 39.58
S_00000212 -385.454 32.38
S_00000216 -432.904 29.24
S_00000217 -362.172 35.32
S_00000218 -348.797 36.48
S_00000219 -432.885 33.03
S_00000220 -421.694 29.37
S_00000223 -336.525 46.17
S_00000224 -322.289 39.98
S_00000226 -358.072 31.21
S_00000227 -327.424 35.12
S_00000229 -329.127 35.80
S_00000230 -345.948 40.68
S_00000233 -376.322 37.04
S_00000234 -358.891 36.77
S_00000237 -427.613 31.17
S_00000238 -387.414 48.91
S_00000239 -334.043 48.26
S_00000240 -351.987 38.02
S_00000241 -366.058 44.56
S_00000242 -364.096 36.15
S_00000244 -339.229 41.99
S_00000245 -416.669 35.83
S_00000246 -226.246 42.63
S_00000247 -389.089 36.43
S_00000248 -332.899 40.89
S_00000250 -347.401 38.34
S_00000252 -362.953 46.96
S_00000253 -367.715 41.17
S_00000254 -366.217 39.89
S_00000255 -377.758 50.24
S_00000256 -341.797 28.43
S_00000257 -360.242 36.74
S_00000258 -286.931 51.28
S_00000259 -370.156 33.72
S_00000260 -288.828 44.15
S_00000261 -430.615 35.82
S_00000266 -316.776 45.74
S_00000268 -352.971 38.66
S_00000269 -344.688 42.91
S_00000270 -369.934 41.99
S_00000271 -335.493 37.78
S_00000274 -382.991 35.93
S_00000275 -326.123 44.88
S_00000276 -339.146 39.29
S_00000277 -340.203 35.23
S_00000278 -324.108 44.14
S_00000280 -364.075 34.70
S_00000285 -341.305 46.46
S_00000286 -381.903 48.71
S_00000287 -439.242 30.60
S_00000288 -344.938 42.83
S_00000293 -354.542 45.41
S_00000294 -357.374 37.69
S_00000295 -316.089 45.03
S_00000296 -344.715 47.60
S_00000299 -373.103 44.91
S_00000300 -327.383 37.53
S_00000301 -406.748 34.89
S_00000303 -386.484 39.08
S_00000304 -34.310 43.79
S_00000305 -374.527 32.52
S_00000307 -355.004 30.57
S_00000309 -298.544 33.56
S_00000310 -452.455 27.83
S_00000311 -301.884 43.21
S_00000312 -418.637 45.10
S_00000314 -358.208 34.40
S_00000315 -362.724 34.05
S_00000318 -403.585 33.58
S_00000320 -380.906 42.43
S_00000322 -390.846 51.06
S_00000323 -298.048 52.73
S_00000325 -357.064 39.84
S_00000326 -360.290 45.51
S_00000328 -357.193 35.67
S_00000329 -324.999 31.23
S_00000331 -426.078 30.31
S_00000334 -336.612 40.72
S_00000336 -387.136 36.57
S_00000337 -388.080 35.54
S_00000341 -376.569 41.16
S_00000342 -327.659 34.58
S_00000343 -383.868 41.52
S_00000344 -401.996 38.14
S_00000345 -351.801 44.43
S_00000346 -303.624 52.64
S_00000348 -415.257 29.48
S_00000349 -359.052 28.02
S_00000351 -404.864 34.66
S_00000352 -346.280 33.28
S_00000353 -377.867 37.16
S_00000355 -363.851 38.60
S_00000356 -366.115 37.20
S_00000358 -378.172 36.03
S_00000359 -395.936 31.37
S_00000362 -287.596 57.77
S_00000364 -335.267 43.47
S_00000365 -410.667 42.62
S_00000367 -396.150 34.01
S_00000368 -348.669 50.45
S_00000371 -414.255 29.46
S_00000372 -318.799 45.33
S_00000373 -310.782 41.56
S_00000374 -403.917 34.55
S_00000375 -401.049 42.38
S_00000376 -332.412 42.62
S_00000380 -358.879 35.22
S_00000381 -360.217 33.59
S_00000382 -362.629 35.04
S_00000383 -373.466 36.50
S_00000384 -326.695 34.06
S_00000385 -362.892 33.27
S_00000386 -305.804 55.56
S_00000387 -357.778 46.27
S_00000388 -266.036 41.13
S_00000389 -355.624 47.76
S_00000391 -391.884 33.77
S_00000392 -409.614 32.08
S_00000393 -336.621 33.43
S_00000394 -366.465 35.52
S_00000395 -361.007 37.29
S_00000396 -363.512 38.11
S_00000397 -353.788 35.69
S_00000399 -417.851 33.97
S_00000400 -299.671 56.94
S_00000401 -320.891 41.85
S_00000404 -278.711 43.05
S_00000405 -367.537 31.76
S_00000406 -378.563 38.05
S_00000407 -406.428 36.79
S_00000408 -291.988 37.55
S_00000409 -311.809 42.84
S_00000410 -343.856 38.60
S_00000411 -432.239 36.57
S_00000412 -359.784 37.09
S_00000413 -395.425 35.24
S_00000415 -364.646 33.36
S_00000419 -355.046 38.09
S_00000420 -358.853 36.33
S_00000421 -339.864 39.60
S_00000422 -347.177 54.62
S_00000424 -296.299 53.11
S_00000425 -424.529 33.24
S_00000426 -354.073 43.42
S_00000427 -327.483 36.74
S_00000429 -431.414 41.63
S_00000430 -314.410 44.44
S_00000431 -406.682 32.37
S_00000432 -352.589 43.53
S_00000433 -362.984 36.73
S_00000435 -433.902 31.55
S_00000437 -394.754 38.73
S_00000439 -398.834 32.65
S_00000442 -360.616 44.86
S_00000443 -367.736 35.62
S_00000444 -332.706 39.95
S_00000445 -418.354 29.77
S_00000447 -351.121 30.63
S_00000449 -333.702 38.09
S_00000451 -347.955 38.01
S_00000452 -294.359 47.21
S_00000453 -392.038 34.85
S_00000454 -350.703 36.56
S_00000455 -419.371 35.59
S_00000457 -340.486 46.45
S_00000459 -418.498 30.71
S_00000460 -368.311 35.84
S_00000461 -404.083 33.37
S_00000462 -338.798 41.74
S_00000463 -366.562 40.88
S_00000464 -412.092 41.70
S_00000465 -362.476 37.32
S_00000466 -407.496 35.23
S_00000468 -275.777 46.04
S_00000469 -407.219 33.24
S_00000470 -388.904 37.19
S_00000471 -337.043 37.16
S_00000472 -357.769 32.80
S_00000473 -386.749 38.76
S_00000476 -401.398 49.52
S_00000477 -401.278 33.96
S_00000478 -411.989 29.88
S_00000479 -403.030 33.09
S_00000480 -328.653 49.55
S_00000481 -399.030 43.00
S_00000482 -316.609 45.59
S_00000483 -340.387 39.76
S_00000484 -393.770 32.38
S_00000485 -377.347 29.70
S_00000487 -340.054 38.54
S_00000488 -398.378 35.81
S_00000489 -288.829 49.52
S_00000490 -374.097 31.86
S_00000491 -235.261 33.08
S_00000494 -328.643 36.97
S_00000497 -343.306 50.51
S_00000499 -381.123 31.51
S_00000500 -358.774 33.15
S_00000501 -365.772 49.70
S_00000503 -381.988 31.65
S_00000504 -377.348 30.95
S_00000505 -356.286 45.63
S_00000506 -407.086 32.61
S_00000507 -336.199 39.70
S_00000508 -362.501 34.69
S_00000509 -365.465 44.91
S_00000510 -312.710 45.28
S_00000511 -350.939 52.32
S_00000512 -401.269 41.87
S_00000514 -347.316 30.20
S_00000515 -338.919 41.77
S_00000516 -434.966 41.98
S_00000518 -241.622 36.63
S_00000519 -363.637 41.49
S_00000521 -349.586 44.35
S_00000523 -265.811 52.79
S_00000524 -395.408 34.04
S_00000525 -339.326 39.67
S_00000526 -389.499 32.85
S_00000528 -397.620 31.78
S_00000529 -407.844 33.93
S_00000532 -325.250 33.33
S_00000533 -317.469 45.57
S_00000535 -399.129 33.22
S_00000536 -412.142 40.15
S_00000537 -419.160 34.01
S_00000539 -349.314 33.03
S_00000541 -395.178 40.03
S_00000542 -392.639 30.13
S_00000543 -328.990 49.62
S_00000544 -120.989 36.79
S_00000545 -388.659 36.02
S_00000546 -370.923 32.50
S_00000548 -353.956 36.79
S_00000550 -332.951 52.34
S_00000551 -395.308 35.06
S_00000552 -366.747 45.97
S_00000553 -292.946 49.89
S_00000554 -410.141 38.64
S_00000555 -393.390 41.54
S_00000556 -331.867 49.20
S_00000557 -389.894 34.15
S_00000560 -362.489 42.17
S_00000562 -402.809 39.56
S_00000564 -347.894 40.15
S_00000565 -260.997 33.75
S_00000566 -364.753 33.14
S_00000567 -346.544 41.94
S_00000570 -282.059 50.87
S_00000572 -323.811 45.31
S_00000573 -354.633 43.75
S_00000575 -298.938 37.93
S_00000578 -332.401 60.04
S_00000580 -444.392 30.91
S_00000581 -383.056 39.66
S_00000582 -362.233 39.54
S_00000583 -370.937 40.27
S_00000584 -333.623 45.22
S_00000586 -293.278 38.19
S_00000587 -263.020 42.41
S_00000588 -331.467 54.77
S_00000590 -396.761 34.84
S_00000591 -314.106 38.35
S_00000592 -332.957 40.88
S_00000593 -314.289 42.11
S_00000595 -389.277 38.13
S_00000597 -387.479 34.30
S_00000598 -367.371 38.02
S_00000599 -385.831 40.17
S_00000600 -352.546 45.40
S_00000602 -362.379 40.64
S_00000603 -403.006 49.47
S_00000604 -367.159 44.27
S_00000605 -242.135 45.19
S_00000607 -367.384 38.26
S_00000609 -397.414 36.79
S_00000611 -334.824 45.45
S_00000615 -387.801 31.16
S_00000616 -355.556 49.87
S_00000617 -337.515 41.94
S_00000618 -375.846 39.35
S_00000619 -371.721 38.51
S_00000621 -329.558 34.23
S_00000622 -411.377 33.53
S_00000623 -340.558 55.40
S_00000625 -392.466 36.33
S_00000628 -374.675 44.13
S_00000630 -339.156 34.43
S_00000631 -309.152 48.30
S_00000632 -344.147 36.58
S_00000633 -387.793 42.65
S_00000634 -402.161 40.06
S_00000636 -408.286 36.89
S_00000637 -425.834 31.84
S_00000638 -312.970 38.11
S_00000639 -347.280 34.73
S_00000640 -383.032 32.56
S_00000642 -366.559 37.04
S_00000644 -362.547 43.53
S_00000645 -317.892 62.25
S_00000647 -349.571 39.43
S_00000648 -359.101 33.43
S_00000649 -393.793 47.30
S_00000650 -376.751 35.40
S_00000651 -379.673 31.41
S_00000653 -337.604 43.91
S_00000654 -395.736 43.50
S_00000655 -354.336 53.03
S_00000656 -356.649 38.32
S_00000657 -321.099 44.63
S_00000659 -311.773 42.86
S_00000660 -353.061 34.24
S_00000661 -354.150 48.96
S_00000662 -284.468 46.42
S_00000663 -374.288 32.10
S_00000664 -401.034 30.24
S_00000665 -312.181 38.97
S_00000667 -384.826 34.58
S_00000668 -377.833 36.75
S_00000669 -354.371 44.69
S_00000670 -295.922 47.61
S_00000672 -372.427 37.68
S_00000673 -353.789 50.97
S_00000674 -402.595 39.00
S_00000675 -373.372 35.55
S_00000676 -403.866 33.12
S_00000677 -346.415 34.69
S_00000680 -384.869 37.70
S_00000681 -313.778 37.48
S_00000682 -299.736 49.94
S_00000683 -384.860 36.42
S_00000684 -399.586 33.10
S_00000685 -370.179 44.56
S_00000686 -376.009 36.87
S_00000687 -376.414 39.56
S_00000690 -362.316 47.64
S_00000692 -416.792 41.36
S_00000693 -328.476 31.51
S_00000694 -376.291 35.26
S_00000695 -348.791 40.60
S_00000697 -284.852 42.43
S_00000698 -383.683 35.29
S_00000699 -356.443 38.83
S_00000700 -357.870 52.08
S_00000701 -350.944 37.03
S_00000702 -362.306 51.51
S_00000703 -305.655 36.54
S_00000704 -400.570 36.09
S_00000706 -415.680 43.08
S_00000707 -292.854 39.35
S_00000709 -340.937 33.34
S_00000712 -381.929 39.49
S_00000714 -357.791 47.30
S_00000716 -319.245 36.75
S_00000717 -378.360 33.51
S_00000718 -335.249 34.82
S_00000719 -337.355 48.36
S_00000721 -318.396 49.82
S_00000722 -377.171 42.70
S_00000723 -322.274 49.85
S_00000724 -322.049 36.87
S_00000728 -373.575 37.92
S_00000729 -410.148 32.46
S_00000730 -296.491 53.21
S_00000731 -342.749 49.64
S_00000733 -380.509 35.25
S_00000735 -404.606 32.88
S_00000736 -383.551 36.37
S_00000738 -323.789 42.12
S_00000739 -400.976 35.39
S_00000741 -314.912 40.41
S_00000744 -240.626 54.05
S_00000745 -352.560 41.26
S_00000746 -379.483 37.61
S_00000747 -338.243 44.73
S_00000748 -327.249 47.94
S_00000749 -337.837 41.65
S_00000750 -382.674 39.72
S_00000752 -252.991 37.79
S_00000753 -413.770 32.72
S_00000756 -400.459 33.47
S_00000757 -370.742 46.30
S_00000759 -382.107 36.26
S_00000761 -321.534 33.65
S_00000762 -374.234 35.26
S_00000763 -332.681 35.35
S_00000764 -403.242 31.89
S_00000765 -363.254 59.27
S_00000766 -418.166 31.81
S_00000768 -294.876 44.92
S_00000769 -325.030 44.62
S_00000771 -329.974 37.13
S_00000772 -318.702 47.54
S_00000777 -235.575 57.11
S_00000778 -401.592 37.97
S_00000780 -291.246 37.14
S_00000781 -392.848 44.13
S_00000782 -411.189 30.43
S_00000783 -359.355 31.31
S_00000785 -369.060 40.53
S_00000786 -420.426 32.47
S_00000787 -393.876 31.63
S_00000788 -318.262 48.73
S_00000790 -311.175 49.88
S_00000794 -381.839 46.11
S_00000795 -398.533 35.84
S_00000796 -364.119 41.09
S_00000797 -382.254 43.38
S_00000798 -339.162 36.60
S_00000799 -337.581 57.62
S_00000800 -423.426 32.73
S_00000801 -52.562 44.52
S_00000802 -311.215 46.82
S_00000804 -259.437 31.49
S_00000805 -427.324 35.59
S_00000806 -349.043 42.54
S_00000808 -331.719 38.20
S_00000810 -362.672 33.89
S_00000811 -365.928 40.88
S_00000817 -329.153 47.49
S_00000818 -409.494 34.78
S_00000820 -387.253 42.42
S_00000821 -314.067 47.67
S_00000822 -399.770 31.46
S_00000824 -379.706 33.12
S_00000825 -329.023 48.46
S_00000826 -378.248 41.74
S_00000827 -371.117 39.64
