# Supplementary material for: Inert and seed-competent tau monomers suggest structural origins of aggregation
Source: eLife. 2018 Jul 10;7:e36584. doi: 10.7554/eLife.36584 (PMC6039173; doi:10.7554/eLife.36584)
Supplement: Figure 9—source data 2. [file elife-36584-fig9-data2.zip]

Archive with 3 entries (2 files):
- Figure 9 source data 2.pse
- __MACOSX/
- __MACOSX/._Figure 9 source data 2.pse
