# Supplementary material for: Inert and seed-competent tau monomers suggest structural origins of aggregation
Source: eLife. 2018 Jul 10;7:e36584. doi: 10.7554/eLife.36584 (PMC6039173; doi:10.7554/eLife.36584)
Supplement: Figure 10—source data 1. [file elife-36584-fig10-data1.xlsx]

## Sheet: Legend
Description of the column headers
Sequence	Assigned peptide fragment
Qvality PEP	qvality estimate of q-values
# Proteins	Number of fragments identified
Protein Accessions	SwissProt/UniProt accession number and identifier of the protein
Start	Position of N-term cleavage site
Stop	Position of C-term cleavage site
Theo. MH+ [Da]	Theoretical peptide mass
Sequence Length	Length of the peptide fragment
XX1_1	replicate 1 intensities at 1min
XX1_5	replicate 1 intensities at 5min
XX1_10	replicate 1 intensities at 10min
XX1_30	replicate 1 intensities at 30min
XX1_60	replicate 1 intensities at 60min
XX1_240	replicate 1 intensities at 240min
XX2_1	replicate 2 intensities at 1min
XX2_5	replicate 2 intensities at 5min
XX2_10	replicate 2 intensities at 10min
XX2_30	replicate 2 intensities at 30min
XX2_60	replicate 2 intensities at 60min
XX2_240	replicate 2 intensities at 240min
XX3_1	replicate 3 intensities at 1min
XX3_5	replicate 3 intensities at 5min
XX3_10	replicate 3 intensities at 10min
XX3_30	replicate 3 intensities at 30min
XX3_60	replicate 3 intensities at 60min
XX3_240	replicate 3 intensities at 240min

## Sheet: Mi_PeptideGroups
Sequence	Qvality PEP	# Proteins	Protein Accessions	Start	Stop	Theo. MH+ [Da]	Sequence Length	Mi1_1	Mi1_5	Mi1_10	Mi1_30	Mi1_60	Mi1_240	Mi2_1	Mi2_5	Mi2_10	Mi2_30	Mi2_60	Mi2_240	Mi3_1	Mi3_5	Mi3_10	Mi3_30	Mi3_60	Mi3_240
AKTDHGAEIVYK	0.000776331	40	P10636-8	384	395	1331.7	12	2.55829e+06	1.84159e+07	4.20102e+07	9.16371e+07	1.55164e+08	298989735	1.81969e+06	2.36243e+07	2.36895e+07	1.16489e+08	2.32253e+08	3.57369e+08	3.44943e+06	2.08412e+07	3.28177e+07	6.61653e+07	1.91695e+08	5.52269e+08
AKTDHGAEIVYKSPVVSGDTSPR	1.4e-05	40	P10636-8	384	406	2414.23	23	1.2535e+08	5.11349e+08	5.54354e+08	525037559	4.56806e+08	1.69719e+08	1.11318e+08	4.70865e+08	5.30352e+08	5.47087e+08	4.93791e+08	1.37652e+08	1.9399e+08	5.71788e+08	5.3286e+08	3.58891e+08	4.5309e+08	140170986
DGTGSDDKKAK	0.0441105	14	P10636-8	133	143	1121.54	11	202622	234714	318026	217500	138105	23701.8	154469	471373	699144	705513	504134	61775.8	71657.4	453917	510978	479875	205.754	94013.7
DNIKHVPGGGSVQIVYKPVDLSK	7.59e-05	18	P10636-8	295	317	2450.34	23	1.81346e+06	2.39554e+07	6.16412e+07	100799888	1.40625e+08	9.57746e+07	1.26598e+06	3.16736e+07	4.31254e+07	1.15395e+08	1.6177e+08	8.02887e+07	1.55784e+06	3.79383e+07	6.54012e+07	5.89555e+07	1.84297e+08	7.31973e+07
DNIKHVPGGGSVQIVYKPVDLSKVTSK	0.000196795	18	P10636-8	295	321	2865.58	27	1.5633e+06	4.6493e+06	2.87746e+06	422551	798607	1108807	1.46615e+06	4.436e+06	3.03576e+06	381177	355014	175094	1.38295e+06	3.53982e+06	1.01458e+06	386959	374011	976901
EAGIGDTPSLEDEAAGHVTQAR	0.0288804	1	P10636-8	11	32	2224.05	22	193930	264494	224832	221073	246105	325741	99660.4	189906	216089	206094	297065	288745	385631	195894	206839	331886	221038	266827
ENAKAKTDHGAEIVYKSPVVSGDTSPR	0.000113104	40	P10636-8	380	406	2856.45	27	7.74963e+06	2.77868e+07	13311629	751171	268954	96757.6	6.37237e+06	1.94327e+07	1.83785e+07	756392	118287	18938.4	9418352	2.13488e+07	8.43717e+06	759913	343119	159699
GAAPPGQK	0.1158	19	P10636-8	156	163	725.394	8	1.16051e+06	4.06597e+06	8.0777e+06	1.4993e+07	23126113	2.77934e+07	998123	7.36092e+06	1.16316e+07	21480553	20772162	26425936	1.24802e+06	8162854	12388962	23488659	1385.54	32104989
GAAPPGQKGQANATR	0.00137296	14	P10636-8	156	170	1423.74	15	1.21452e+07	3.95406e+07	4.81116e+07	3.37525e+07	2.23833e+07	127658	9.62184e+06	4.10152e+07	5.86927e+07	5.57389e+07	2.15185e+07	63191.5	1.05159e+07	5.26172e+07	4.61339e+07	5.05545e+07	4.30898e+06	172430
GQANATRIPAK	0.00868666	16	P10636-8	164	174	1126.63	11	349536	3.93448e+06	12213724	4.36555e+07	5.3369e+07	2.10589e+06	298142	6.18152e+06	1.18849e+07	6.07701e+07	4.71455e+07	1.62177e+06	441982	10555452	2.41326e+07	4.17595e+07	23797409	1.63694e+06
GQANATRIPAKTPPAPK	0.00128112	16	P10636-8	164	180	1717.97	17	7.07136e+06	7.25704e+07	1.28483e+08	1.81214e+08	1.08302e+08	816054	5.24274e+06	7.0583e+07	109387210	2.50012e+08	1.19994e+08	558429	9.8775e+06	1.20635e+08	250814810	2.14037e+08	1.43832e+08	1.03248e+06
HLSNVSSTGSIDMVDSPQLATLADEVSASLAK	3.05e-06	35	P10636-8	407	438	3259.6	32	2.25389e+07	2.60521e+08	288681564	280265198	291192490	279212655	1.42886e+07	1.10374e+08	1.08977e+08	1.52287e+08	1.17497e+08	1.87346e+08	2.63378e+07	199034249	2.0814e+08	1.89737e+08	9.73605e+06	1.51286e+08
HLSNVSSTGSIDMVDSPQLATLADEVSASLAKQGL	5.51e-06	33	P10636-8	407	441	3541.77	35	8.91992e+07	7.44323e+07	2.11745e+07	730816	602730	336442	8.90753e+07	5.63001e+07	3.06828e+07	1.6123e+06	293472	125716	3.45886e+07	2.62857e+07	8.05437e+06	1.54092e+06	95690.3	85309.7
HQPGGGKVQIINK	0.00458327	26	P10636-8	268	280	1375.78	13	2.17065e+06	1.32695e+07	3.7515e+07	8.46228e+07	1.02144e+08	1.22729e+07	2.02854e+06	2.98402e+07	3.94887e+07	9.10367e+07	8.85919e+07	9.37917e+06	3.77988e+06	3.82747e+07	5.36701e+07	5.34828e+07	7.28358e+07	1.07466e+07
HQPGGGKVQIINKK	0.00235986	26	P10636-8	268	281	1503.88	14	989043	6.91995e+06	1.60174e+07	2.81409e+07	3.5335e+07	4.28972e+06	505108	7.90018e+06	9.89714e+06	2.90272e+07	3.28243e+07	2.9497e+06	1.02765e+06	8.18931e+06	1.55405e+07	1.77779e+07	4.25366e+07	4.07071e+06
HQPGGGKVQIINKKLDLSNVQSK	0.000262777	26	P10636-8	268	290	2488.4	23	3.6602e+06	1.41688e+07	8.54391e+06	354074	554332	559443	4.28131e+06	1.16924e+07	9.4374e+06	245887	231616	166751	4.99128e+06	9.03832e+06	1.61685e+06	487543	352445	1.2186e+06
HVPGGGSVQIVYKPVDLSK	0.00012625	19	P10636-8	299	317	1980.09	19	5.56065e+06	8.84311e+07	2.6519e+08	6.19161e+08	9.23807e+08	1048775591	3.85622e+06	1.43254e+08	1.77389e+08	7.26865e+08	9.46402e+08	1001890254	6.76741e+06	1.62509e+08	3.3998e+08	4.07069e+08	5.81152e+08	8.92796e+08
HVPGGGSVQIVYKPVDLSKVTSK	0.00213143	19	P10636-8	299	321	2395.33	23	3.52041e+06	2.06062e+07	1.33491e+07	1.29134e+06	1.79853e+06	2.9531e+06	3.04929e+06	2.78793e+07	1.88417e+07	972301	2064034	1.41395e+06	3.9048e+06	1.45274e+07	5.02494e+06	869850	1.33165e+06	3.1299e+06
KLDLSNVQSK	0.00672091	33	P10636-8	281	290	1131.64	10	4.4652e+07	3.29331e+08	329655652	5.02322e+08	6.32959e+08	6.30751e+08	3.84806e+07	3.56411e+08	3.9142e+08	7.03059e+08	7.09919e+08	928754446	6.43979e+07	527574087	5.65939e+08	6.21236e+08	3.58538e+08	8.8184e+08
KIETHKLTFR	0.01316	38	P10636-8	370	379	1272.74	10	932458	8.64453e+06	1.95584e+07	2.94894e+07	1.6999e+07	730520	743484	9.94648e+06	1.69944e+07	4.10955e+07	2.23089e+07	34225.7	1.25197e+06	1.3982e+07	2.59085e+07	21598836	1.45288e+07	1.14241e+06
KIETHKLTFRENAK	0.0010666	38	P10636-8	370	383	1714.96	14	1.39311e+07	5.23459e+07	6.37379e+07	5.96957e+07	1.44955e+07	1.68301e+06	8.95715e+06	6.63116e+07	8.0236e+07	6.07182e+07	1.42251e+07	544864	1.79244e+07	7.79606e+07	7.04006e+07	3.82884e+07	1.2448e+07	3.12644e+06
KVAVVRTPPKSPSSAK	0.000132573	23	P10636-8	225	240	1651.99	16	4.81165e+07	1.46107e+08	64273386	1.1622e+06	350446	289448	5.52898e+07	1.14316e+08	1.01731e+08	1.60876e+06	510908	114168	9.71209e+07	1.16921e+08	5.26998e+07	1.71265e+06	499580	443712
LDLSNVQSK	0.0104764	33	P10636-8	282	290	1003.54	9	1.7837e+07	9.41249e+07	1.60802e+08	2.52473e+08	2.34366e+08	2.65564e+08	1.56205e+07	1.30657e+08	1.5314e+08	2.64347e+08	2.92282e+08	3.01592e+08	2.2208e+07	1.6817e+08	223792169	2.39142e+08	1.33082e+08	352677626
IETHKLTFR	0.123095	40	P10636-8	371	379	1144.65	9	183743	2865458	6391410	1.83075e+07	1.67076e+07	1.56864e+06	180061	2.56797e+06	5.51556e+06	1.89857e+07	1.48455e+07	711116	344861	5.31596e+06	1.14742e+07	1.26437e+07	8290564	1.43297e+06
IETHKLTFRENAK	0.00629695	40	P10636-8	371	383	1586.86	13	5.96438e+06	3.97135e+07	5.06877e+07	3.11641e+07	1.20197e+07	807652	4.52236e+06	4.52109e+07	5.28818e+07	4.50424e+07	1.736e+07	57439.1	8.65555e+06	5.23281e+07	5.62078e+07	2.44112e+07	8.27206e+06	927323
IGSLDNITHVPGGGNK	7.35e-05	41	P10636-8	354	369	1578.82	16	5.60109e+07	330681171	5.55573e+08	9.02028e+08	9.57333e+08	9.76204e+08	4.52297e+07	4.94234e+08	6.28734e+08	1892810717	9.19903e+08	9.39251e+08	6.82218e+07	5.28533e+08	7.45213e+08	7.20935e+08	8.17806e+08	8.51143e+08
IGSLDNITHVPGGGNKK	0.000171348	41	P10636-8	354	370	1706.92	17	1.50101e+07	1.2788e+08	1.97554e+08	3.38878e+08	3.78034e+08	3.37649e+08	1.12571e+07	1.15166e+08	1.50595e+08	3.99269e+08	3.513e+08	3.58551e+08	2.32198e+07	149777772	2.24425e+08	216445129	2.0002e+08	3.77304e+08
IGSLDNITHVPGGGNKKIETHK	0.00113841	38	P10636-8	354	375	2315.25	22	4.02239e+07	2.27913e+08	2.96267e+08	1.44357e+08	2.53254e+07	1.87865e+06	4.1328e+07	1.98883e+08	2.4574e+08	1.44675e+08	2.17303e+07	809696	6.60453e+07	3.06708e+08	2.98915e+08	8.69524e+07	3.95149e+06	2.98709e+06
IGSLDNITHVPGGGNKKIETHKLTFR	5.17e-05	38	P10636-8	354	379	2832.55	26	1.62369e+07	9.9456e+07	9.23158e+07	8.11446e+06	1.85377e+06	510244	9.01417e+06	8.75953e+07	8.68725e+07	7.73916e+06	868628	151968	1.29979e+07	8.68403e+07	5.34492e+07	3.46133e+06	369798	1.0809e+06
IGSTENLK	0.0991978	47	P10636-8	260	267	861.468	8	2194515	1.39996e+07	3.14077e+07	9.14454e+07	1.72948e+08	2.71846e+08	2.48269e+06	1.93667e+07	2.5148e+07	1.03537e+08	2.31705e+08	4.45988e+08	3.96064e+06	2.63989e+07	3.61072e+07	6.74351e+07	6.24069e+07	4.4328e+08
IGSTENLKHQPGGGK	0.000718526	47	P10636-8	260	274	1522.8	15	7.17336e+06	4.10418e+07	7.0573e+07	200565888	2.66624e+08	1.32442e+08	3.21326e+06	3.93047e+07	5.47096e+07	1.08223e+08	1.47205e+08	6.87038e+07	6.24444e+06	5.73676e+07	6.83608e+07	119141027	3.27888e+08	7.8515e+07
IGSTENLKHQPGGGKVQIINK	0.000243211	26	P10636-8	260	280	2218.23	21	1.77112e+08	4.27916e+08	4.15822e+08	2.47574e+08	1.9127e+08	1.12229e+07	136372662	4.46975e+08	5.00849e+08	3.46518e+08	1.72278e+08	5.39481e+06	2.322e+08	5.43808e+08	4.94141e+08	2.38771e+08	1.82059e+08	1.18597e+07
IGSTENLKHQPGGGKVQIINKK	0.000171348	26	P10636-8	260	281	2346.33	22	4.99352e+07	1.17539e+08	1.23224e+08	9.65757e+07	7.26394e+07	3.8905e+06	4.03079e+07	1.53165e+08	1.57899e+08	128218650	6.66416e+07	1.33936e+06	8.01071e+07	167092029	168766050	7.46559e+07	3.32622e+07	6.79693e+06
LQTAPVPMPDLK	0.00541614	40	P10636-8	243	254	1325.71	12	1.68234e+07	1.22964e+08	8.37172e+07	1.93034e+08	4.71083e+08	2.87303e+08	6.77598e+06	9.14508e+07	7.04525e+07	6.0832e+08	2.9389e+08	1001379816	9.6581e+06	113641047	186302907	1.43559e+08	2.93345e+08	4.63723e+08
LQTAPVPMPDLKNVK	0.00541614	22	P10636-8	243	257	1666.92	15	4.65953e+07	9.74886e+07	8.98561e+07	4.01007e+07	1.65581e+07	1.27193e+06	3.50158e+07	1.13034e+08	9.36747e+07	4.46713e+07	1.11227e+07	1.00122e+06	5.25105e+07	1.68644e+08	9.01208e+07	2.82148e+07	8.79994e+06	1.11133e+06
LQTAPVPMPDLKNVKSK	0.00575731	22	P10636-8	243	259	1882.05	17	8.4653e+07	3.2248e+07	4.4738e+06	738414	294617	108668	7.65691e+07	1.16159e+07	7.89403e+06	632837	251728	81720	3.44696e+07	9.46212e+06	1.84888e+06	799540	253518	231422
QAAAQPHTEIPEGTTAEEAGIGDTPSLEDEAAGHVTQAR	1.56e-06	2	P10636-8	88	126	3955.85	39	2.67599e+07	2.47761e+08	4.11178e+08	7.33455e+08	849420805	1008356181	2.56443e+07	3.02142e+08	3.94086e+08	6.89473e+08	1733150351	1042111487	2.76317e+07	2.73651e+08	4.04803e+08	5.35721e+08	4.67994e+08	8.73731e+08
QEFEVMEDHAGTYGLGDRK	1.71e-05	14	P10636-8	6	24	2181.99	19	67641.6	1.69637e+06	6.87362e+06	6.85985e+07	3.25985e+08	421802919	102470	2.10621e+06	3.91486e+06	7.36758e+07	2.29707e+08	7.61589e+08	44752.6	2.29028e+06	1.20505e+07	5.42144e+07	1.07417e+08	4.30375e+08
SEKLDFKDR	0.0423502	41	P10636-8	341	349	1137.59	9	1.00384e+06	1.27761e+07	4.47227e+07	223266041	2.72951e+08	2.44095e+08	850498	1.72284e+07	3.03636e+07	1.50872e+08	1.92425e+08	1.86769e+08	1.37848e+06	2.38789e+07	6.14287e+07	1.21852e+08	2.18433e+08	2.12333e+08
SEKLDFKDRVQSK	0.0042767	41	P10636-8	341	353	1579.84	13	2.28374e+07	9.60279e+07	1.22038e+08	1.08515e+08	5.35991e+07	3.83801e+06	1.9257e+07	113674145	1.47513e+08	1.5088e+08	6.98444e+07	1.83422e+06	3.23642e+07	1.45217e+08	1.75771e+08	107706320	2.78495e+07	6.72523e+06
SGDRSGYSSPGSPGTPGSR	6.4e-05	22	P10636-8	191	209	1808.82	19	1.70851e+07	4.20212e+07	4.97922e+07	2.99758e+07	7.21398e+06	195115	1.37701e+07	3.64421e+07	4.28771e+07	3.05652e+07	6.64849e+06	259307	1.92133e+07	4.18078e+07	4.12669e+07	2.06185e+07	2.0836e+06	348503
SGYSSPGSPGTPGSR	0.00183329	36	P10636-8	195	209	1393.63	15	2.43563e+08	5.80395e+08	7.54365e+08	990546347	1147464339	1192487354	205778	7.01445e+08	867575437	1426659644	1353245166	1445541823	726697	7.24324e+08	1052917637	1172559625	5.63828e+08	1363382619
SKDGTGSDDKK	0.0109563	14	P10636-8	131	141	1137.54	11	4317.43	27651.9	44008.4	164057	522815	519137	5695.65	134557	331560	818375	883723	867132	12732.4	122943	413549	654558	2584.3	1.59791e+06
SKIGSTENLK	0.0136512	47	P10636-8	258	267	1076.59	10	2.88226e+06	13022715	1.72619e+07	23305712	5.39892e+07	5.27426e+07	2.25746e+06	1.34919e+07	1.73509e+07	4.65296e+07	7.65264e+07	5.09496e+07	2.51247e+06	1.74145e+07	21510647	2.77605e+07	4.38401e+07	7.06299e+07
SKIGSTENLKHQPGGGK	0.000154762	47	P10636-8	258	274	1737.92	17	4.9943e+06	2.19498e+07	4.59529e+07	7.22899e+07	8.92581e+07	1.52569e+07	2.44881e+06	1.59012e+07	2.22418e+07	4.05413e+07	4.4922e+07	6.80937e+06	4.72924e+06	2.3598e+07	3.48595e+07	3.98536e+07	105249510	9.33663e+06
SKIGSTENLKHQPGGGKVQIINK	0.000681476	26	P10636-8	258	280	2433.36	23	1.05134e+08	2.94444e+08	2.82306e+08	2.07859e+08	8.00474e+07	3.22798e+06	8.10881e+07	3.08261e+08	2.61018e+08	1.82912e+08	7.95895e+07	1.01679e+06	1.43573e+08	302326522	2.47017e+08	1.33509e+08	5.95145e+07	2.83995e+06
VQIINKKLDLSNVQSK	0.000385337	26	P10636-8	275	290	1827.07	16	6.58824e+06	2.94805e+07	12942833	271162	329812	317080	3.74087e+06	1.95235e+07	1.64955e+07	287428	330086	88480.2	6.61914e+06	1.80052e+07	5.82625e+06	572932	320076	498682
SPVVSGDTSPR	0.000651621	40	P10636-8	396	406	1101.55	11	5.64046e+06	3.14297e+07	6.9436e+07	1.84071e+08	3.40419e+08	6.46602e+08	5142961	6.27112e+07	6.95049e+07	2.67932e+08	4.81721e+08	9.25933e+08	7.86972e+06	5.94146e+07	1.03933e+08	1.6032e+08	1.07402e+08	8.34469e+08
SRLQTAPVPMPDLK	0.00249832	40	P10636-8	241	254	1568.85	14	2.92098e+06	1.28195e+07	3.30334e+07	6.87792e+07	4.00821e+07	1.79996e+06	1.82009e+06	1.59129e+07	1.80809e+07	3.97071e+07	3.26399e+07	2.0396e+06	2.80264e+06	1.866e+07	3.37648e+07	3.07725e+07	2.86742e+07	2.70633e+06
SRLQTAPVPMPDLKNVK	0.00131281	22	P10636-8	241	257	1910.05	17	1.94202e+07	3.87398e+07	3.93298e+07	1.16595e+07	1.82472e+06	310849	1.11215e+07	4.39633e+07	3.4337e+07	1.8944e+07	1.00294e+06	242880	2.12007e+07	3.96396e+07	2.73599e+07	6.92643e+06	840780	391566
SRLQTAPVPMPDLKNVKSK	0.000326081	22	P10636-8	241	259	2125.18	19	2.0646e+07	1.09104e+07	1.80753e+06	63540.7	61361.8	18207.2	1.16351e+07	5.19465e+06	2.62681e+06	69653.2	34121.3	14815.3	1.84401e+07	3.41881e+06	504338	104302	14737.7	30890.7
SRTPSLPTPPTREPK	0.0305748	35	P10636-8	210	224	1663.91	15	1.14202e+08	3.15444e+08	5.08382e+08	5.41259e+08	5.17469e+08	2.71554e+08	1.42591e+08	437334638	4.70357e+08	517631474	5.23804e+08	351946886	1.73616e+08	4.48368e+08	5.5926e+08	4.92285e+08	5.74457e+08	3.11544e+08
SRTPSLPTPPTREPKK	0.100417	35	P10636-8	210	225	1792.01	16	1.49379e+07	3.18167e+07	3.77759e+07	3.03254e+07	2.00273e+07	2.09524e+06	1.30183e+07	3.04497e+07	34867976	2.87426e+07	2.17057e+07	1.27503e+06	2.0793e+07	4.12028e+07	3.73943e+07	2.53138e+07	1.4877e+07	1.40247e+06
STPTAEDVTAPLVDEGAPGK	7.3e-06	8	P10636-8	68	87	1954.96	20	911372	1.36291e+07	5.26032e+07	5.47078e+08	1121056381	1403310692	547680	1.72254e+07	3.72361e+07	5.24205e+08	1106819175	1346203285	765039	1.7353e+07	6.45347e+07	4.33211e+08	6.826e+08	1202177032
TDHGAEIVYK	0.015176	40	P10636-8	386	395	1132.56	10	1.01431e+06	7.21822e+06	1.52597e+07	4.20642e+07	7.85709e+07	1.78074e+08	938154	1.15006e+07	1.24071e+07	5.49862e+07	1.1603e+08	2.95819e+08	1.49896e+06	1.14993e+07	1.93895e+07	3.89345e+07	3.83774e+07	2.90872e+08
TDHGAEIVYKSPVVSGDTSPR	8.77e-06	40	P10636-8	386	406	2215.1	21	6.74922e+07	2.0563e+08	2.15197e+08	2.2264e+08	2.46009e+08	1.04296e+08	5.04071e+07	228504829	2.50322e+08	2.49316e+08	2.72722e+08	8.54281e+07	6.75231e+07	2.47032e+08	2.20915e+08	1.73696e+08	2.23914e+08	1.05505e+08
TPPAPKTPPSSGEPPKSGDR	0.000323436	14	P10636-8	175	194	2003.02	20	812844	6.1121e+06	1.09365e+07	6.44513e+06	819867	10791.6	582488	9.33703e+06	1.46693e+07	1.35926e+07	1.3356e+06	52430.6	822161	1.2934e+07	2.29787e+07	7.9375e+06	517351	82285.5
TPPKSPSSAK	0.0310769	23	P10636-8	231	240	999.547	10	1.00167e+07	3.20246e+07	5.12532e+07	4.2646e+07	5.38525e+07	4.31565e+07	7.28774e+06	3.46083e+07	3.93324e+07	5.73994e+07	5.79141e+07	5.9554e+07	8.08215e+06	5.01332e+07	6.81772e+07	4.67114e+07	33866.4	3.6666e+07
TPPKSPSSAKSR	0.0542928	23	P10636-8	231	242	1242.68	12	2.19543e+07	1.40727e+07	1.75917e+06	290366	172853	103110	1.70971e+07	9.65828e+06	3.7709e+06	414970	253360	152794	1.79025e+07	5.29076e+06	1.10661e+06	681362	90882.2	193997
TPPSSGEPPK	0.00865136	14	P10636-8	181	190	996.5	10	169822	1.88653e+06	6.1431e+06	1.64462e+07	2.78588e+07	8.09595e+07	210649	4867080	7.17767e+06	2.36526e+07	3.82467e+07	9.93364e+07	261882	6.12367e+06	11207218	19104928	1.15454e+06	9.70477e+07
TPPSSGEPPKSGDR	0.000494001	14	P10636-8	181	194	1411.68	14	2.51526e+06	3.96913e+07	1.10903e+08	1.64e+08	2.17778e+08	211581230	2.41228e+06	5.36243e+07	8.31281e+07	4.55506e+08	2.86592e+08	2.39247e+08	2.95315e+06	7.63665e+07	143638721	3.23957e+08	2.34505e+08	2.12739e+08
TPPSSGEPPKSGDRSGYSSPGSPGTPGSR	0.000529413	14	P10636-8	181	209	2786.3	29	4.55066e+07	1.38313e+08	2.95134e+08	3.6761e+07	8.21159e+06	1.04127e+07	1.55333e+08	1.94276e+08	1.71239e+08	1.92092e+07	1.02053e+07	1.0411e+07	2.12374e+08	1.94627e+08	1.38042e+08	1.69719e+07	30990.4	13159200
TPSLPTPPTR	0.0211065	38	P10636-8	212	221	1066.59	10	204531	975187	2.0734e+06	7.79798e+06	20097374	117084832	213706	1409553	2.17513e+06	11447749	29100422	156444976	270967	1.82832e+06	3.57837e+06	11612001	28688080	169270688
TPSLPTPPTREPK	0.0426965	38	P10636-8	212	224	1420.78	13	1.0387e+08	2.27547e+08	2.73004e+08	402964595	4.84936e+08	7.9971e+08	9.35779e+07	2.86201e+08	2.95764e+08	453940568	6.26399e+08	9.33824e+08	1.35131e+08	2.83225e+08	521680213	3.92556e+08	9.09249e+08	7.53806e+08
TPSLPTPPTREPKK	0.0250438	38	P10636-8	212	225	1548.87	14	8.25373e+06	2.46795e+07	2.79709e+07	3.07058e+07	3.0117e+07	8.96049e+06	5.99706e+06	2.39944e+07	27423333	3.57429e+07	3.21433e+07	6.67322e+06	8.10568e+06	3.07119e+07	3.25244e+07	2.99487e+07	3.24728e+07	6.18808e+06
TPSLPTPPTREPKKVAVVR	0.0428708	38	P10636-8	212	230	2073.22	19	103883073	1.22609e+08	4.1447e+07	627841	264413	327971	7.58236e+07	4.82204e+07	5.14406e+07	1.29077e+06	514406	68957.8	8.37078e+07	4.74071e+07	1.66264e+07	5.34556e+06	101003	504475
VQSKIGSLDNITHVPGGGNK	4.38e-05	41	P10636-8	350	369	2021.08	20	1.97104e+06	4.08884e+06	876361	119703	107945	210321	1.43436e+06	2.8027e+06	1.68733e+06	93170.6	273479	163077	2.15928e+06	1.87658e+06	289993	162324	48701.7	381744

## Sheet: Ms_PeptideGroups
Sequence	Qvality PEP	# Proteins	Protein Accessions	Start	Stop	Theo. MH+ [Da]	Sequence Length	Ms1_1	Ms1_5	Ms1_10	Ms1_30	Ms1_60	Ms1_240	Ms2_1	Ms2_5	Ms2_10	Ms2_30	Ms2_60	Ms2_240	Ms3_1	Ms3_5	Ms3_10	Ms3_30	Ms3_60	Ms3_240
AEEAGIGDTPSLEDEAAGHVTQAR	0.000271649	2	P10636-8	45	68	2424.13	24	47893.1	89659.8	93262.7	103625	134033	73753.6	85892.1	127864	105558	116702	92741.6	77044.5	108194	78544.6	72398.4	91083.9	103834	71456.7
AEPRQEFEVMEDHAGTYGLGDR	7.63e-05	14	P10636-8	2	23	2507.13	22	125705	377553	1.02766e+06	1.87776e+06	3.33621e+06	2.84275e+06	124810	415848	627917	1.70708e+06	2.42341e+06	2.64239e+06	70493.5	322570	592191	1.56908e+06	1.8307e+06	1.54919e+06
AEPRQEFEVMEDHAGTYGLGDRK	2.14e-06	14	P10636-8	2	24	2635.22	23	139487	414118	778074	524904	1.06562e+06	1.14087e+06	92539.3	422458	648564	832100	1.05038e+06	1.271e+06	65760.1	211681	291902	757057	846819	959059
AKTDHGAEIVYK	8.33e-05	40	P10636-8	384	395	1331.7	12	1.09516e+07	2.96926e+07	4.43784e+07	5.27954e+07	1.53745e+08	1.18527e+08	4.34183e+06	6.1646e+07	6.96468e+07	151036249	156611684	2.37544e+08	2.24632e+06	3.00216e+07	5.11833e+07	9.32228e+07	1.18121e+08	1.40002e+08
AKTDHGAEIVYKSPVVSGDTSPR	3.87e-07	40	P10636-8	384	406	2414.23	23	3.12827e+08	4.58243e+08	4.01404e+08	2.39012e+08	3.60081e+08	2.65387e+08	1.19619e+08	5.82834e+08	5.25066e+08	3.61213e+08	3.80994e+08	3.65196e+08	1.09359e+08	510354566	544841852	4.363e+08	3.99252e+08	4.3868e+08
APPGQKGQANATR	0.010284	1	P10636-8	1	13	1295.68	13	587628	1.04687e+06	513981	815047	355349	227426	263287	1.45684e+06	1.37779e+06	1.17966e+06	1.14759e+06	400804	243479	2.28848e+06	3.40379e+06	2.6467e+06	2.72059e+06	2.69268e+06
APPGQKGQANATRIPAKTPPAPK	0.0347319	1	P10636-8	1	23	2296.29	23	1.21917e+07	1.63091e+07	1.2697e+07	4.70243e+06	1.34723e+06	274873	6.28728e+06	2.36649e+07	2.16928e+07	9.98312e+06	9.01688e+06	794227	5.69102e+06	2.299e+07	2.81038e+07	1.26244e+07	8.24226e+06	6.4105e+06
DNIKHVPGGGSVQIVYKPVDLSK	1.5e-06	18	P10636-8	295	317	2450.34	23	9.98391e+06	2.4344e+07	2.42873e+07	1.22274e+07	1.48004e+07	2.68232e+07	3.0701e+06	2.0918e+07	2.73457e+07	3.76448e+07	3.47662e+07	5.04172e+07	1.91262e+06	2.07467e+07	2.73897e+07	3.76207e+07	3.1986e+07	4.55915e+07
DQGGYTMHQDQEGDTDAGLKESPLQTPTEDGSEEPGSETSDAK	2.65e-06	10	P10636-8	25	67	4537.92	43	1.21626e+06	2.58448e+07	1.07324e+08	304604849	3.48034e+08	4.04656e+08	512449	1.72578e+07	4.74958e+07	2.74414e+08	3.7548e+08	4.22033e+08	345511	9.12703e+06	4.10508e+07	2.00125e+08	2.73829e+08	2.83614e+08
EAGIGDTPSLEDEAAGHVTQAR	1.19e-05	1	P10636-8	11	32	2224.05	22	110188	185979	294602	236757	349576	204798	242544	229784	225993	268793	270482	242859	236666	202451	152425	226143	225417	202737
ENAKAKTDHGAEIVYKSPVVSGDTSPR	9.94e-07	40	P10636-8	380	406	2856.45	27	1.33787e+07	1.00042e+07	2.58618e+06	101949	89671.3	36388.6	7.68955e+06	2.49534e+07	1.34061e+07	667960	736523	9702.1	5.93741e+06	2.31222e+07	1.34942e+07	1.28339e+06	464374	394277
GAAPPGQKGQANATR	8.77e-05	14	P10636-8	156	170	1423.74	15	2.72662e+07	4.73187e+07	3.47519e+07	3.38658e+07	2.49828e+07	1.15836e+07	1.42283e+07	6.01277e+07	5.70159e+07	6.67452e+07	5.05175e+07	2.48037e+07	1.34827e+07	1.19103e+08	1.69383e+08	1.47626e+08	1.47522e+08	1.41645e+08
GAAPPGQKGQANATRIPAK	3.21e-06	14	P10636-8	156	174	1833.01	19	12366021	2.40115e+07	3.94382e+07	1.34603e+07	1.28543e+07	2.33829e+06	6.45427e+06	5.39482e+07	4.40736e+07	2.42338e+07	1.89819e+07	4.56653e+06	2.7274e+06	2.06211e+07	2.37873e+07	2.15489e+07	1.76708e+07	1.64198e+07
GAAPPGQKGQANATRIPAKTPPAPK	7.78e-06	14	P10636-8	156	180	2424.35	25	2.17367e+08	3.19724e+08	2.48385e+08	8.32452e+07	5.80555e+07	5.46915e+06	1.08568e+08	3.55401e+08	3.06374e+08	1.89576e+08	1.54784e+08	1.73913e+07	8.19555e+07	2.79196e+08	3.1313e+08	1.7767e+08	1.26714e+08	1.0409e+08
GQANATRIPAK	0.00144179	16	P10636-8	164	174	1126.63	11	1.41039e+06	8.69231e+06	22128040	5.29192e+07	1.09832e+08	4.62603e+07	349507	8.76965e+06	1.36433e+07	6.21727e+07	6.31785e+07	6.53314e+07	370254	8.80671e+06	2.95639e+07	7.39778e+07	1.04048e+08	1.42783e+08
GQANATRIPAKTPPAPK	9.35e-05	16	P10636-8	164	180	1717.97	17	2.46332e+07	1.14849e+08	207216331	2.06763e+08	2.80342e+08	9.26873e+07	6.20259e+06	9.08122e+07	1.36387e+08	2.75433e+08	2.22202e+08	1.4655e+08	4.82641e+06	8.75656e+07	1.54801e+08	3.10227e+08	2.92733e+08	2.67281e+08
HLSNVSSTGSIDMVDSPQLATLADEVSAS	0.0011108	1	P10636-8	250	278	2931.39	29	352667	193003	52138.6	43273.4	73219.4	108521	386651	1.17871e+06	964007	633754	723717	377809	199100	124183	60480.5	131879	12264	33593.5
HLSNVSSTGSIDMVDSPQLATLADEVSASLAK	1.6e-08	35	P10636-8	407	438	3259.6	32	1.30638e+07	5.75591e+06	3.03226e+06	2.39481e+06	4.40948e+06	3.22082e+06	3.12376e+07	2.00769e+08	2.59893e+08	1.57282e+08	8.80085e+07	4.21535e+07	9.96726e+06	3.07108e+06	2.32739e+06	6.00799e+06	1.69033e+06	2.65162e+06
HLSNVSSTGSIDMVDSPQLATLADEVSASLAKQGL	1.54e-07	33	P10636-8	407	441	3557.76	35	957575	432613	137006	80800.9	64041.9	37934.4	1.13375e+07	5.4041e+06	4.25986e+06	406638	285982	84673.8	1.03798e+07	425444	144884	84337.5	31188.5	29759.1
HQPGGGKVQIINK	0.00045238	26	P10636-8	268	280	1375.78	13	6.85876e+06	2.59752e+07	3.85303e+07	3.41331e+07	5.18877e+07	8.7742e+07	3.45394e+06	4.54589e+07	5.35791e+07	7.4395e+07	7.60518e+07	1.33041e+08	1.58406e+06	3.04601e+07	4.88281e+07	5.18075e+07	5.37052e+07	7.29819e+07
HQPGGGKVQIINKK	0.000544562	26	P10636-8	268	281	1503.88	14	2.18356e+06	6.54939e+06	5.90065e+06	5.82744e+06	9.89978e+06	7.5278e+06	974780	4.59282e+06	5.47566e+06	8.46356e+06	1.03387e+07	1.23422e+07	681535	7.37356e+06	9.46258e+06	9.71006e+06	2.51023e+07	1.75416e+07
HQPGGGKVQIINKKLDLSNVQSK	5.32e-07	26	P10636-8	268	290	2488.4	23	9.83952e+06	5.83178e+06	701364	174992	20056.6	23281.9	1.21876e+07	1.72899e+07	5.08161e+06	217454	494505	118293	6.43247e+06	1.71818e+07	5.15172e+06	460393	289279	240907
HVPGGGSVQIVYKPVDLSK	3.06e-06	19	P10636-8	299	317	1980.09	19	3.71136e+07	1.93805e+08	2.5705e+08	3.12831e+08	3.70266e+08	556156700	9.85095e+06	1.45277e+08	2.09721e+08	478739543	502339075	8.95074e+08	7.67787e+06	1.33888e+08	2.58141e+08	4.07868e+08	4.56609e+08	5.20405e+08
HVPGGGSVQIVYKPVDLSKVTSK	3e-05	19	P10636-8	299	321	2395.33	23	3.86401e+07	1.64821e+07	2.77521e+06	258321	198683	404151	1.45925e+07	5.04886e+07	2.3969e+07	489930	1.1717e+06	357254	1.05341e+07	4.77107e+07	1.91702e+07	2.96744e+06	1.12256e+06	879958
KDQGGYTMHQDQEGDTDAGLKESPLQTPTEDGSEEPGSETSDAK	8.63e-09	10	P10636-8	24	67	4666.01	44	1.29351e+06	2.55936e+07	7.81181e+07	2.11771e+08	2.52764e+08	2.89307e+08	232946	2.60721e+07	4.93114e+07	1.98705e+08	2.414e+08	2.93936e+08	196337	1.15265e+07	4.39369e+07	1.71426e+08	2.17537e+08	4.27576e+08
KLDLSNVQSK	0.000493467	33	P10636-8	281	290	1131.64	10	2.22833e+08	4.79455e+08	5.38488e+08	6.21877e+08	8.14251e+08	5.77402e+08	6.58691e+07	4.6041e+08	4.59085e+08	6.8524e+08	6.70787e+08	9.79511e+08	9.32707e+07	6.02624e+08	578662543	7.16347e+08	7.47244e+08	9.14114e+08
KIETHKLTFR	0.00200618	38	P10636-8	370	379	1272.74	10	2.52215e+06	8.21814e+06	18618377	4.1174e+06	5.74203e+06	6.05726e+06	884290	16622417	1.63952e+07	1.07981e+07	7.94513e+06	4.97698e+06	535490	1.10735e+07	1.77991e+07	1.28753e+07	1.25654e+07	1.90155e+07
KIETHKLTFRENAK	9.85e-05	38	P10636-8	370	383	1714.96	14	9.27553e+06	1.34365e+07	1.09514e+07	1.09109e+06	2.27291e+06	691460	1.66287e+07	3.08639e+07	3.01694e+07	1.0818e+07	6.94311e+06	938483	7.801e+06	4.5357e+07	2.99308e+07	9.72344e+06	7.26072e+06	5.62578e+06
KVAVVRTPPKSPSSAK	1.97e-05	23	P10636-8	225	240	1651.99	16	5.8984e+07	6.11477e+07	2.44357e+07	696154	1.13671e+06	387451	3.34739e+07	7.79666e+07	5.17406e+07	3.90093e+06	4.76551e+06	62605.5	2.11641e+07	1.76755e+08	6.75133e+07	5.28692e+06	1.39038e+06	1.46841e+06
LDFKDRVQSK	0.0363801	41	P10636-8	344	353	1235.67	10	1.81083e+07	4.66143e+07	4.13043e+07	4.53846e+07	4.82547e+07	1.44756e+07	6.88866e+06	3.77394e+07	4.08159e+07	4.64958e+07	6.00344e+07	2.54665e+07	6.19681e+06	4.1649e+07	5.53138e+07	6.21394e+07	5.47494e+07	5.54064e+07
IDLSNVQSK	0.00109166	33	P10636-8	282	290	1003.54	9	8.64996e+07	1.78555e+08	2.07715e+08	2.34898e+08	2.28349e+08	2.53497e+08	3.51016e+07	2.88088e+08	2.47483e+08	3.55495e+08	4.03781e+08	3.77669e+08	3.04819e+07	2.78939e+08	357168302	4.14171e+08	3.8484e+08	3.91964e+08
IETHKLTFR	0.039227	40	P10636-8	371	379	1144.65	9	1.3936e+06	6.53848e+06	8860840	1.96338e+07	3.10245e+07	1.37643e+07	340002	6.26313e+06	9.31874e+06	2.21653e+07	2.78846e+07	1.84475e+07	292036	4.34158e+06	8.67164e+06	1.73489e+07	2.0013e+07	1.98944e+07
IETHKLTFRENAK	0.00167627	40	P10636-8	371	383	1586.86	13	1.63628e+07	3.52143e+07	5.5384e+07	1.08587e+07	8.09204e+06	6.98762e+06	7.54132e+06	6.6304e+07	6.31236e+07	3.40318e+07	2.33289e+07	9.89314e+06	3.45959e+06	3.78134e+07	4.67475e+07	2.96575e+07	1.9739e+07	1.85689e+07
IGSLDNITHVPGGGNK	3.25e-07	41	P10636-8	354	369	1578.82	16	1.49747e+08	6.2442e+08	7.45092e+08	8.62445e+08	1030422909	9.2678e+08	4.67907e+07	5.17156e+08	6.27192e+08	1099111543	1930403424	1207139682	5.06965e+07	5.35723e+08	7.56626e+08	1051276649	1061289064	9.63923e+08
IGSLDNITHVPGGGNKK	6.24e-06	41	P10636-8	354	370	1706.92	17	3.83937e+07	1.37771e+08	1.88499e+08	3.2315e+08	4.18807e+08	3.57815e+08	1.32054e+07	1.54827e+08	1.44447e+08	461015375	493914656	4.85446e+08	1.09869e+07	1.20079e+08	1.89637e+08	3.35401e+08	3.28978e+08	3.4287e+08
IGSLDNITHVPGGGNKKIETHK	3.07e-05	38	P10636-8	354	375	2315.25	22	8.0233e+07	1.57287e+08	7.70543e+07	3.38296e+07	2.23297e+07	1.4994e+07	3.39448e+07	1.99123e+08	1.85824e+08	6.9447e+07	1.06347e+08	1.85049e+07	3.22514e+07	177966636	183764582	1.0438e+08	7.61845e+07	6.37705e+07
IGSLDNITHVPGGGNKKIETHKLTFR	1.08e-06	38	P10636-8	354	379	2832.55	26	1.35485e+07	8.28709e+06	1.23722e+06	22933.9	135603	49922.9	2.03241e+07	2.80699e+07	9.22114e+06	499154	660869	13256.2	1.47481e+07	3.79603e+07	1.35158e+07	1.8268e+06	435508	392232
IGSTENLKHQPGGGK	3.18e-05	47	P10636-8	260	274	1522.8	15	1.46635e+07	5.57798e+07	8.39433e+07	1.99545e+08	2.63887e+08	2.39253e+08	7.54482e+06	5.76573e+07	6.89843e+07	1.82727e+08	2.18504e+08	2.5014e+08	5.29774e+06	7.49794e+07	1.26587e+08	1.99574e+08	2.60026e+08	2.76616e+08
IGSTENLKHQPGGGKVQIINK	6.35e-06	26	P10636-8	260	280	2218.23	21	239811609	286853586	1.97657e+08	6.82687e+07	6.31821e+07	8.07791e+07	1.00981e+08	4.63667e+08	4.28252e+08	1.63203e+08	1.40632e+08	1.17671e+08	1.0511e+08	439648173	4.67359e+08	2.69835e+08	2.20865e+08	333847196
IGSTENLKHQPGGGKVQIINKK	9.89e-07	26	P10636-8	260	281	2346.33	22	5.74528e+07	6.34988e+07	4.66708e+07	1.97319e+07	1.73337e+07	1.52521e+07	3.87177e+07	1.23072e+08	106913071	4.7569e+07	4.75249e+07	3.18893e+07	3.29846e+07	1.50089e+08	1.27335e+08	8.23631e+07	6.07796e+07	4.92193e+07
IPAKTPPAPK	0.0305742	17	P10636-8	171	180	1019.62	10	4.76081e+06	25727642	8.68715e+07	1.0267e+08	2.76715e+08	1.76743e+08	1.85798e+06	34514768	49093180	1.53954e+08	137178784	1.99736e+08	748944	1.24782e+07	2.96098e+07	7.94909e+07	8.65762e+07	1.04698e+08
IPAKTPPAPKTPPSSGEPPK	0.000265424	14	P10636-8	171	190	1997.11	20	505118	1.93766e+06	2.61871e+06	1.02804e+06	720610	36228.4	98305.7	1.47118e+06	1.9907e+06	2.27999e+06	1.29235e+06	126994	127450	1.44324e+06	2.65372e+06	3.14508e+06	1.76083e+06	876357
IPAKTPPAPKTPPSSGEPPKSGDR	5.92e-05	14	P10636-8	171	194	2412.29	24	6.47837e+06	2.79741e+07	4.10646e+07	1.11309e+07	4.79954e+06	339759	2.65067e+06	2.32385e+07	3.90142e+07	4.16163e+07	2.07167e+07	1.14573e+06	2.04216e+06	2.75154e+07	5.51136e+07	4.52153e+07	2.4746e+07	1.38756e+07
LQTAPVPMPDLK	0.0011908	40	P10636-8	243	254	1325.71	12	3.11297e+07	5.7709e+07	9.2867e+07	3.0225e+08	4.78369e+08	3.30233e+08	5.02248e+06	5.13067e+07	6.62948e+07	2.19426e+08	1.98824e+08	404429296	3.63255e+06	4.62058e+07	9.78517e+07	1.47477e+08	2.81421e+08	3.17519e+08
LQTAPVPMPDLKNVK	0.000216693	22	P10636-8	243	257	1666.92	15	6.8195e+07	8.58768e+07	6.08114e+07	2.6112e+07	3.47564e+07	4911192	2.15743e+07	7.51166e+07	8.30755e+07	8.85981e+07	7.10675e+07	1.02193e+07	1.66328e+07	1.17333e+08	100983011	104793050	6.90289e+07	6.25374e+07
LQTAPVPMPDLKNVKSK	0.000289531	22	P10636-8	243	259	1882.05	17	1.58459e+07	5.49103e+06	984810	285196	295113	66981.5	2.21369e+07	1.19759e+07	4.27359e+06	46676.3	326303	4827.71	1.51129e+07	3.05723e+07	3.90359e+06	831457	513789	298815
MVSKSKDGTGSDDKK	1.39e-05	14	P10636-8	127	141	1582.77	15	2.21398e+06	476934	327547	4174.22	12579.1	20717.5	1.88585e+06	3.26512e+06	1.96224e+06	73504.4	55014.8	32531.9	1.61953e+06	3.48352e+06	2.03719e+06	84988.2	20564.5	9647.73
QAAAQPHTEIPEGTTAEEAGIGDTPSLEDEAAGHVTQAR	3.55e-08	2	P10636-8	88	126	3955.85	39	170668460	3.72835e+08	5.29147e+08	7.09869e+08	867092489	8.42108e+08	9.94208e+07	4.14414e+08	5.0014e+08	807312644	8.23036e+08	9.66286e+08	6.43627e+07	2.79898e+08	3.61262e+08	6.44578e+08	7.77234e+08	7.3518e+08
QEFEVMEDHAGTYGLGDR	4.19e-07	14	P10636-8	6	23	2053.89	18	772694	7.4179e+06	2.75408e+07	1.48929e+08	2.71935e+08	3.25383e+08	206948	5.1117e+06	1.38115e+07	8.64969e+07	1.52004e+08	2.82789e+08	86307.6	2.13198e+06	1.07435e+07	5.26538e+07	8.39451e+07	9.81462e+07
QEFEVMEDHAGTYGLGDRK	3.03e-06	14	P10636-8	6	24	2197.98	19	52529.3	484363	1.4782e+06	6.34757e+06	1.48728e+07	2.08734e+07	25090.7	211498	694100	4.27031e+06	7.20227e+06	1.54673e+07	21440.5	224427	800230	3.6208e+06	4.93817e+06	6.31561e+06
SEKLDFKDR	0.0181479	41	P10636-8	341	349	1137.59	9	4.1445e+06	2.48849e+07	8.00481e+07	1.97027e+08	3.92733e+08	2.82169e+08	1.54909e+06	2.96781e+07	5.80193e+07	2.45629e+08	291285005	4.08667e+08	921669	1.79316e+07	4.67006e+07	101068888	1.35969e+08	1.71997e+08
SEKLDFKDRVQSK	0.00107908	41	P10636-8	341	353	1579.84	13	5.16984e+07	7.89358e+07	9.31388e+07	4.14392e+07	4.68683e+07	2.15195e+07	3.0469e+07	9.66468e+07	8.69354e+07	7.5902e+07	4.97995e+07	3.21501e+07	2.1058e+07	1.17376e+08	1.29681e+08	1.08712e+08	8.51482e+07	8.93657e+07
SGDRSGYSSPGSPGTPGSR	2.71e-07	22	P10636-8	191	209	1808.82	19	3.07409e+07	5.54013e+07	7.60147e+07	2.86545e+07	2.62126e+07	6.78382e+06	1.78304e+07	6.34468e+07	5.715e+07	5.75931e+07	3.16412e+07	9.93123e+06	1.36303e+07	4.73997e+07	5.81865e+07	5.7376e+07	4.33933e+07	3.62718e+07
SGYSSPGSPGTPGSR	0.000152163	36	P10636-8	195	209	1393.63	15	4.4842e+08	7.48834e+08	8.67811e+08	2378795082	1153110086	1107365983	1.75865e+08	7.63646e+08	8.68156e+08	1226811929	1272663308	1357853227	2.42084e+08	790380723	1085803786	1393294009	1485442132	1484442736
SGYSSPGSPGTPGSRSRTPSLPTPPTREPK	0.0307519	35	P10636-8	195	224	3038.53	30	373660	139236	79779.1	186943	208479	197851	2.00918e+06	167849	120000	90215	229935	91014.6	1.34006e+06	145474	74105.3	244257	265129	263290
SKDGTGSDDKKAK	0.00133715	14	P10636-8	131	143	1336.67	13	1.6072e+06	3.20968e+06	5.62695e+06	5.05754e+06	3.28213e+06	800814	184569	3.16817e+06	1.74768e+06	5.92111e+06	4.09015e+06	4.1854e+06	147105	3.03774e+06	3.14672e+06	5.07286e+06	4.26258e+06	2.5145e+06
SKIGSTENLK	0.00646847	47	P10636-8	258	267	1076.59	10	4.32147e+06	1.00413e+07	19881990	44574264	8.55061e+07	6.82763e+07	3.42864e+06	1.91426e+07	1.69338e+07	5.46123e+07	5.87108e+07	9.38987e+07	2.43591e+06	2.55039e+07	3.47437e+07	6.38708e+07	6.81371e+07	1.02105e+08
SKIGSTENLKHQPGGGK	1.04e-05	47	P10636-8	258	274	1737.92	17	1.3498e+07	3.1577e+07	29829441	3.96185e+07	7.36589e+07	4.20139e+07	4.6725e+06	2.89816e+07	3.05895e+07	5.51146e+07	5.69082e+07	6.83117e+07	3.64638e+06	2.76397e+07	3.2216e+07	2.63079e+07	3.53927e+07	3.40103e+07
SKIGSTENLKHQPGGGKVQIINK	1.2e-05	26	P10636-8	258	280	2433.36	23	9.36194e+07	4.95889e+07	13960519	2.50055e+06	2.53387e+06	1.14305e+07	7.56825e+07	1.96503e+08	1.43245e+08	1.36007e+07	8.42826e+06	11311352	5.89911e+07	2.02919e+08	1.33818e+08	2.13643e+07	1.67997e+07	4.32261e+07
SPVVSGDTSPR	7.77e-05	40	P10636-8	396	406	1101.55	11	2.29591e+07	6.94235e+07	1.19369e+08	2.45801e+08	3.66843e+08	4.12025e+08	7.22932e+06	7.06329e+07	6.54595e+07	2.58412e+08	348308611	621931133	5.69542e+06	5.72129e+07	8.96729e+07	2.33849e+08	2.69185e+08	3.34733e+08
SRLQTAPVPMPDLK	8.72e-05	40	P10636-8	241	254	1568.85	14	7.59494e+06	3.44567e+07	2.75608e+07	2.72999e+07	3.7392e+07	1.6464e+07	2.01753e+06	1.59527e+07	1.78886e+07	2.84685e+07	2.69427e+07	1.97338e+07	2.1667e+06	1.62496e+07	3.25679e+07	2.89249e+07	3.36984e+07	3.24531e+07
SRLQTAPVPMPDLKNVK	1.53e-05	22	P10636-8	241	257	1910.05	17	1.81864e+07	3.09276e+07	2.00869e+07	4576344	3.97662e+06	751264	5.69536e+06	27760714	2.86653e+07	7.78823e+06	7.75151e+06	635436	4.81797e+06	3.2454e+07	3.51398e+07	1.63883e+07	8.36989e+06	5.98515e+06
SRLQTAPVPMPDLKNVKSK	5.37e-06	22	P10636-8	241	259	2109.18	19	6.47223e+07	1.83065e+07	2.50109e+06	319449	509078	144836	4.85303e+07	5.57554e+07	1.64355e+07	248731	269828	11551.9	4.09337e+07	4.8951e+07	1.09238e+07	846919	412272	166797
SRTPSLPTPPTREPK	0.00562851	35	P10636-8	210	224	1663.91	15	1.62715e+08	4.65569e+08	5.81256e+08	5.44551e+08	8.10732e+08	5.35973e+08	5.07394e+07	3.46694e+08	3.96002e+08	6.62458e+08	5.85664e+08	6.58822e+08	6.99598e+07	3.41422e+08	4.77147e+08	549878920	6.00758e+08	5.53789e+08
SRTPSLPTPPTREPKK	0.0477708	35	P10636-8	210	225	1792.01	16	1.84171e+07	3.18883e+07	2.78956e+07	1.4703e+07	2.86202e+07	1.18433e+07	7.24897e+06	3.213e+07	3.33007e+07	3.70813e+07	3.56178e+07	2.13345e+07	7.27215e+06	4.47495e+07	5.69521e+07	4.39222e+07	46980138	5.79926e+07
STPTAEDVTAPLVDEGAPGK	8.23e-08	8	P10636-8	68	87	1954.96	20	8.93455e+06	6.97391e+07	2.70728e+08	7.19051e+08	9.50994e+08	9.70595e+08	1.75762e+06	5.52019e+07	1.19695e+08	7.26685e+08	1002457806	1194397750	786289	2.4176e+07	9.95132e+07	4.70569e+08	6.42654e+08	7.60332e+08
TDHGAEIVYK	0.00141694	40	P10636-8	386	395	1132.56	10	4.69714e+06	15021450	3.59059e+07	5.93138e+07	1.50821e+08	1.59958e+08	1.3778e+06	1.47322e+07	1.87126e+07	63285219	7.2741e+07	1.23679e+08	865482	1.33698e+07	2.19592e+07	4.52795e+07	6.00353e+07	7.5265e+07
TDHGAEIVYKSPVVSGDTSPR	7.85e-08	40	P10636-8	386	406	2215.1	21	1.50116e+08	2.98744e+08	4.14126e+08	3.07596e+08	3.76574e+08	2.00968e+08	6.17557e+07	3.62204e+08	3.25105e+08	3.97573e+08	3.48689e+08	3.13374e+08	5.02203e+07	2.88017e+08	2.93993e+08	2.83436e+08	2.79536e+08	3.01372e+08
TPPAPKTPPSSGEPPKSGDR	2.29e-06	14	P10636-8	175	194	2003.02	20	2.9523e+06	1.10698e+07	2.14578e+07	8.12211e+06	1.25124e+07	584505	1.17634e+06	1.00749e+07	1.36321e+07	2.0049e+07	9.74208e+06	1.68172e+06	726349	8.63395e+06	1.76319e+07	2.31132e+07	1.51001e+07	1.03962e+07
TPPKSPSSAK	0.00806208	23	P10636-8	231	240	999.547	10	2.19098e+07	40376528	4.50442e+07	5.17694e+07	6.9029e+07	3.17617e+07	1.27084e+07	5.65033e+07	3.4063e+07	6.96308e+07	6.29878e+07	4.49463e+07	9.06281e+06	3.82055e+07	4.31243e+07	4.23917e+07	4.56725e+07	5.87549e+07
TPPKSPSSAKSR	0.0163501	23	P10636-8	231	242	1242.68	12	3.63867e+07	8.0888e+06	1.36203e+06	389869	442652	181812	3.45843e+07	3.05439e+07	1.0744e+07	269301	172379	102940	2.15664e+07	2.08783e+07	4.83221e+06	812926	636932	357745
TPPKSPSSAKSRLQTAPVPMPDLK	0.00345913	23	P10636-8	231	254	2533.38	24	1.72537e+07	3.00922e+06	666306	395807	568688	328051	1.83057e+07	6.18109e+06	2.00269e+06	186716	343122	225259	1.13591e+07	3.28778e+06	1.19431e+06	546335	456795	417429
TPPSSGEPPK	0.00133715	14	P10636-8	181	190	996.5	10	1.36383e+06	5.17201e+06	8.90946e+06	1.68389e+07	2.48606e+07	2.90516e+07	247986	5.40908e+06	7.48009e+06	3.21967e+07	2.74073e+07	6.31894e+07	396968	9.30599e+06	2.25461e+07	4.86923e+07	1.28761e+08	6.82855e+07
TPPSSGEPPKSGDR	1.78e-05	14	P10636-8	181	194	1411.68	14	2.08623e+07	7.37382e+07	1.60858e+08	1.97939e+08	2.76929e+08	1.99142e+08	4.21323e+06	7.20859e+07	1.02483e+08	2.17714e+08	206627225	2.94734e+08	6.82365e+06	1.27435e+08	2.70202e+08	3.16795e+08	3.23985e+08	3.10901e+08
TPPSSGEPPKSGDRSGYSSPGSPGTPGSR	0.000117913	14	P10636-8	181	209	2786.3	29	2.22406e+08	3.33149e+08	2.41236e+08	4.40561e+07	1.59366e+07	9.41248e+06	4.23206e+07	3.83111e+08	327833310	1.07456e+08	2.8778e+07	1.19294e+07	4.5085e+07	4.82494e+08	1.62744e+08	3.54636e+07	2.2559e+07	1.78346e+07
TPSLPTPPTR	0.0152516	38	P10636-8	212	221	1066.59	10	576119	1.83192e+06	3.22151e+06	8918473	20851830	32074450	317890	1.77775e+06	1.96149e+06	7.30296e+06	10370161	1.96024e+07	222789	1.47651e+06	2.50425e+06	6830378	9677614	14753728
TPSLPTPPTREPK	0.00970489	38	P10636-8	212	224	1420.78	13	1.38996e+08	2.87216e+08	4.46969e+08	4.14598e+08	6.73984e+08	4.98906e+08	5.40308e+07	3.13934e+08	3.04522e+08	5.1954e+08	5.72734e+08	6.57058e+08	4.95775e+07	3.42415e+08	427791979	5.28795e+08	5.49928e+08	5.74657e+08
TPSLPTPPTREPKK	0.0044639	38	P10636-8	212	225	1548.87	14	1.29478e+07	3.03438e+07	3.63386e+07	39092184	6.14841e+07	3.77634e+07	5.04255e+06	3.80383e+07	3.73238e+07	7.2967e+07	6.78456e+07	9.81112e+07	3.70428e+06	27246580	38909821	4.88966e+07	4.98485e+07	5.7077e+07
VQIINKKLDLSNVQSK	2.59e-06	26	P10636-8	275	290	1827.07	16	3.46598e+07	5.35434e+07	1.19478e+07	1.78184e+06	1.76065e+06	1.66096e+06	1.26802e+07	6.78207e+07	4.03936e+07	2.73999e+06	8.5392e+06	421533	1.06978e+07	6.78848e+07	3.69235e+07	4.06205e+06	2.00739e+06	2.19115e+06
VQSKIGSLDNITHVPGGGNK	2e-07	41	P10636-8	350	369	2021.08	20	2.3157e+06	2.77189e+06	5.23439e+06	264141	234063	356952	1.56882e+06	6.52034e+06	3.07723e+06	6.70517e+06	394832	7.0099e+06	1.25016e+06	5.86074e+06	2.49212e+06	273461	274120	449136
