# Supplementary material for: Inert and seed-competent tau monomers suggest structural origins of aggregation
Source: eLife. 2018 Jul 10;7:e36584. doi: 10.7554/eLife.36584 (PMC6039173; doi:10.7554/eLife.36584)
Supplement: Figure 10—source data 2. [file elife-36584-fig10-data2.xlsx]

## Sheet: Sheet1
Start_peptide_position	ratio median[avg[Mi]]/median[avg[Ms]]
6	7.15195
11	0.999929
68	0.319188
88	0.820971
156	0.572821
164	0.546257
164	0.538277
175	0.276804
175	0.276804
181	0.617884
181	0.62692
181	0.425841
181	0.617884
181	0.62692
181	0.425841
191	0.402349
195	0.794637
210	0.814299
210	0.765668
212	0.923247
212	0.872744
212	0.540158
212	0.923247
212	0.872744
212	0.540158
225	0.675246
231	0.855498
231	0.55157
231	0.855498
231	0.55157
231	0.427771
241	0.675698
241	0.801833
241	0.162054
243	1.22717
243	0.388157
243	1.33088
258	0.695315
258	0.627323
258	2.48764
260	0.648708
260	1.2079
260	1.30968
268	0.734702
268	0.949715
268	1.07054
275	0.163339
275	0.0718933
281	0.801554
295	2.69131
299	0.756481
299	0.2987
341	0.652019
341	0.966407
350	0.157971
350	0.157971
354	0.746177
354	0.812342
354	0.686837
354	3.55122
370	0.824865
370	1.77987
371	0.442736
371	0.817292
380	0.987996
384	0.557231
384	0.898262
386	0.657612
386	0.658726
386	0.657612
386	0.658726
396	0.804021
407	2.50152
407	5.27621
